# Supplementary material for: Genetic improvement of hip-extended scores in 3 breeds of guide dogs using estimated breeding values: Notable progress but more improvement is needed
Source: PLoS One. 2019 Feb 22;14(2):e0212544. doi: 10.1371/journal.pone.0212544 (PMC6386262; doi:10.1371/journal.pone.0212544)
Supplement: S1 File — (TXT) [file pone.0212544.s001.txt]

Data Dictionary for:  "Genetic improvement of hip-extended scores in 3 breeds 
of guide dogs using estimated breeding values:  Notable progress but more 
improvement is needed"

There are 2 files associated with this study. The first file contains hip quality
records observed on individual dogs. The second file contains the pedigree
relationships that connect those dogs by ancestry.

The data file contains a single row with column labels at the top followed by
one row for each dog in the complete dataset. The first 5 rows of the file are:

DogID,CGroupHips,Sex,Breed,GenClass,LitterID,HipAge,InbredPct,HipScore,DI,DIAge
24,1,2,1,1,2,250,0,1,-9,-9
35,1,2,1,1,4,337,0,1,-9,-9
37,1,2,1,0,0,372,0,8,-9,-9
38,1,1,1,1,5,393,0,1,-9,-9

DogID:		unique number identifying each dog, both in this file and in the pedigree file
CGroupHips:	code designating the contemporary group assigned to this dog
Sex:		1 = males, 2 = females
Breed:		1 = GSD, 2 = GR, 3 = LR
GenClass:	code classifying each dog into a unique generation class
LitterID:	all dogs born within a single litter have the same number.
			Missing litterID coded as 0.
HipAge:		age in days when this dog's HEV was taken
			Missing HipAge coded as -9
InbredPct:	percent inbreeding of this dog
HipScore:	hip extended view score assigned to this dog
			Missing HipScore coded as -9
DI:			PennHIP distraction index value assigned to this dog
			Missing DI score coded as -9
DIAge:		age in days when this dog's PennHIP radiograph was taken
			Missing DIAge coded as -9


The pedigree file contains a single row with column labels at the top followed by
one row for each dog in the complete pedigree file. The first 5 rows of the file are:

DogID,SireID,DamID,Breed
1,0,0,1
3,0,0,1
5,0,0,1
6,0,0,1

DogID:		unique number identifying each dog, both in this file and in the pedigree file
SireID:		unique number identifying the sire of each dog
			Missing SireID coded as 0
DamID:		unique number identifying the dam of each dog
			Missing DamID coded as 0
Breed:		1 = GSD, 2 = GR, 3 = LR
