# Supplementary material for: Genetic improvement of hip-extended scores in 3 breeds of guide dogs using estimated breeding values: Notable progress but more improvement is needed
Source: PLoS One. 2019 Feb 22;14(2):e0212544. doi: 10.1371/journal.pone.0212544 (PMC6386262; doi:10.1371/journal.pone.0212544)
Supplement: S2 File — (CSV) [file pone.0212544.s002.csv]

DogID	CGroupHips	Sex	Breed	GenClass	LitterID	HipAge	InbredPct	HipScore	DI	DIAge
24	1	2	1	1	2	250	0	1	-9	-9
35	1	2	1	1	4	337	0	1	-9	-9
37	1	2	1	0	0	372	0	8	-9	-9
38	1	1	1	1	5	393	0	1	-9	-9
39	1	2	3	0	0	831	0	7	-9	-9
50	1	1	1	2	7	327	0	1	-9	-9
51	1	2	1	0	0	325	0	8	-9	-9
54	1	2	3	1	9	250	0	3	-9	-9
55	1	2	1	2	10	273	0	8	-9	-9
56	1	1	1	1	11	264	0	4	-9	-9
57	1	2	3	0	0	277	0	8	-9	-9
58	1	2	1	0	0	263	0	6	-9	-9
61	2	1	3	0	0	940	0	3	-9	-9
67	1	2	3	0	0	474	0	8	-9	-9
69	1	2	1	1	13	310	0	4	-9	-9
70	1	2	3	1	14	251	0	4	-9	-9
72	1	1	3	1	16	422	0	6	-9	-9
73	1	1	3	1	16	321	0	3	-9	-9
74	1	1	1	1	17	432	0	7	-9	-9
75	1	1	3	1	18	404	0	7	-9	-9
76	1	1	3	1	18	327	0	6	-9	-9
77	1	2	3	1	18	367	0	8	-9	-9
78	1	2	3	1	18	375	0	6	-9	-9
79	1	2	1	1	19	240	0	7	-9	-9
80	1	1	3	1	21	247	0	7	-9	-9
81	1	2	3	1	21	274	0	7	-9	-9
82	2	1	1	2	22	401	0	8	-9	-9
85	2	2	1	0	0	508	0	8	-9	-9
93	1	1	3	1	23	262	0	8	-9	-9
94	2	2	3	1	23	411	0	8	-9	-9
95	1	2	3	1	23	232	0	8	-9	-9
96	2	1	1	1	24	338	0	4	-9	-9
97	2	2	3	1	25	537	0	8	-9	-9
98	2	2	3	1	25	456	0	4	-9	-9
100	2	1	1	1	27	474	0	8	-9	-9
101	3	1	1	1	27	497	0	8	-9	-9
102	2	1	3	1	28	390	0	8	-9	-9
104	3	2	3	1	28	455	0	8	-9	-9
105	2	2	3	1	28	238	0	4	-9	-9
106	4	2	3	1	28	988	0	8	-9	-9
107	3	1	1	1	29	422	0	8	-9	-9
108	3	1	1	1	29	443	0	8	-9	-9
109	2	2	1	1	29	298	0	3	-9	-9
111	3	1	3	1	30	425	0	8	-9	-9
112	3	1	3	1	30	460	0	8	-9	-9
113	5	1	1	2	31	489	0	4	-9	-9
114	3	2	1	2	31	437	0	8	-9	-9
115	3	1	1	1	32	436	0	7	-9	-9
116	3	2	1	1	32	451	0	8	-9	-9
117	3	2	1	1	32	458	0	8	-9	-9
118	3	1	1	1	33	385	0	8	-9	-9
119	3	1	1	2	34	432	0	3	-9	-9
120	5	1	1	2	34	471	0	7	-9	-9
121	2	1	1	2	34	249	0	1	-9	-9
122	3	2	1	2	34	432	0	2	-9	-9
123	3	2	1	2	34	432	0	2	-9	-9
124	6	1	1	2	35	599	0	8	-9	-9
125	2	2	1	2	35	243	0	8	-9	-9
126	2	2	1	2	35	289	0	8	-9	-9
127	3	1	1	2	36	382	0	8	-9	-9
128	5	1	1	2	36	453	0	8	-9	-9
129	5	1	1	2	36	455	0	8	-9	-9
130	5	2	1	2	36	463	0	8	-9	-9
131	5	2	1	2	36	458	0	7	-9	-9
132	5	2	1	2	36	468	0	8	-9	-9
133	5	2	1	2	36	438	0	7	-9	-9
134	3	1	3	1	37	404	0	5	-9	-9
135	2	1	3	1	37	202	0	5	-9	-9
136	2	1	3	1	37	223	0	8	-9	-9
137	5	1	3	1	37	434	0	4	-9	-9
138	5	1	3	1	37	455	0	7	-9	-9
139	5	2	3	1	37	463	0	8	-9	-9
140	5	2	3	1	37	456	0	8	-9	-9
141	3	2	3	1	37	342	0	8	-9	-9
142	5	1	3	1	38	448	0	4	-9	-9
143	5	1	3	1	38	449	0	8	-9	-9
144	5	1	3	1	38	452	0	8	-9	-9
145	5	1	3	1	38	448	0	8	-9	-9
146	5	1	3	1	38	452	0	8	-9	-9
147	5	2	3	1	38	431	0	8	-9	-9
148	3	2	3	1	38	396	0	8	-9	-9
149	5	2	3	1	38	448	0	3	-9	-9
150	2	2	3	1	38	243	0	1	-9	-9
151	5	1	1	2	39	445	0	8	-9	-9
152	2	1	1	2	39	227	0	8	-9	-9
153	5	1	1	2	39	449	0	4	-9	-9
154	2	1	1	2	39	226	0	5	-9	-9
155	5	2	1	2	39	426	0	5	-9	-9
156	3	2	1	2	39	326	0	8	-9	-9
157	5	2	1	2	39	421	0	8	-9	-9
158	3	2	1	2	39	313	0	5	-9	-9
159	5	1	3	2	40	454	0	8	-9	-9
160	5	1	3	2	40	422	0	8	-9	-9
161	5	1	3	2	40	393	0	8	-9	-9
162	5	2	3	2	40	448	0	8	-9	-9
163	5	2	3	2	40	435	0	8	-9	-9
164	3	1	1	1	41	306	0	4	-9	-9
165	5	1	1	1	41	447	0	5	-9	-9
166	5	1	1	1	41	473	0	3	-9	-9
167	5	1	1	1	41	474	0	2	-9	-9
168	5	2	1	1	41	440	0	2	-9	-9
169	5	2	1	1	42	431	0	8	-9	-9
170	5	1	1	1	43	446	0	8	-9	-9
171	3	1	1	1	43	300	0	2	-9	-9
173	2	2	3	0	0	331	0	8	-9	-9
177	2	2	1	0	0	411	0	8	-9	-9
180	3	2	1	0	0	537	0	8	-9	-9
181	6	2	3	0	0	675	0	8	-9	-9
182	7	1	3	0	0	794	0	8	-9	-9
183	5	1	3	1	44	410	0	8	-9	-9
184	3	2	3	1	44	293	0	4	-9	-9
185	3	2	3	1	44	277	0	4	-9	-9
186	3	2	3	1	44	293	0	4	-9	-9
187	2	2	3	1	44	205	0	1	-9	-9
188	6	1	3	1	46	399	0	5	-9	-9
189	3	1	3	1	46	279	0	3	-9	-9
190	6	1	3	1	46	398	0	8	-9	-9
191	6	1	3	1	46	448	0	8	-9	-9
192	6	2	3	1	46	413	0	3	-9	-9
193	3	2	3	1	46	244	0	1	-9	-9
194	7	2	3	1	46	524	0	8	-9	-9
195	6	2	3	1	46	398	0	7	-9	-9
196	5	2	3	1	46	392	0	8	-9	-9
197	6	1	3	1	47	487	0	1	-9	-9
198	6	1	3	1	47	487	0	3	-9	-9
199	5	1	3	1	47	376	0	3	-9	-9
200	6	2	3	1	47	466	0	8	-9	-9
201	6	2	3	1	47	400	0	5	-9	-9
202	6	2	3	1	47	400	0	3	-9	-9
203	6	2	3	1	47	413	0	2	-9	-9
204	6	1	1	2	48	463	0	5	-9	-9
205	6	1	1	2	48	438	0	8	-9	-9
206	6	1	1	2	48	473	0	5	-9	-9
207	6	1	1	2	48	447	0	8	-9	-9
208	6	1	1	2	48	463	0	5	-9	-9
209	6	2	1	2	48	449	0	8	-9	-9
210	7	1	3	1	49	484	0	3	-9	-9
211	6	1	3	1	49	440	0	8	-9	-9
212	7	1	3	1	49	477	0	1	-9	-9
213	6	1	3	1	49	454	0	1	-9	-9
214	7	2	3	1	49	488	0	1	-9	-9
215	6	2	3	1	49	454	0	4	-9	-9
216	6	2	3	1	49	454	0	2	-9	-9
217	3	2	3	1	49	258	0	1	-9	-9
218	7	2	1	1	50	446	0	8	-9	-9
219	7	1	3	1	51	451	0	8	-9	-9
220	6	1	3	1	51	369	0	8	-9	-9
221	3	1	3	1	51	218	0	8	-9	-9
222	7	2	3	1	51	447	0	4	-9	-9
223	7	2	3	1	51	492	0	8	-9	-9
224	5	2	3	1	51	249	0	8	-9	-9
225	7	1	3	1	52	447	0	3	-9	-9
226	6	1	3	1	52	383	0	8	-9	-9
227	7	1	3	1	52	447	0	4	-9	-9
228	6	1	3	1	52	400	0	8	-9	-9
229	7	1	3	1	52	455	0	5	-9	-9
230	6	2	3	1	52	392	0	4	-9	-9
231	7	2	3	1	52	448	0	8	-9	-9
232	7	2	3	1	52	428	0	8	-9	-9
233	7	2	3	1	52	453	0	8	-9	-9
234	6	1	3	2	53	369	0	8	-9	-9
235	7	1	3	2	53	423	0	8	-9	-9
236	7	2	3	2	53	406	0	8	-9	-9
237	7	2	3	2	53	446	0	8	-9	-9
238	7	2	3	2	53	416	0	8	-9	-9
239	7	2	3	2	53	459	0	8	-9	-9
240	6	1	3	1	54	361	0	8	-9	-9
241	5	1	3	1	54	259	0	5	-9	-9
242	7	1	3	1	54	452	0	5	-9	-9
243	7	1	3	1	54	458	0	8	-9	-9
244	7	1	3	1	54	456	0	4	-9	-9
245	6	2	3	1	54	360	0	8	-9	-9
246	7	2	3	1	54	412	0	1	-9	-9
247	7	2	3	1	54	395	0	3	-9	-9
248	7	1	1	2	55	402	0	8	-9	-9
249	7	1	1	2	55	439	0	8	-9	-9
250	7	2	1	2	55	441	0	7	-9	-9
251	7	2	1	2	55	443	0	8	-9	-9
252	7	1	1	1	56	407	0	8	-9	-9
253	7	1	1	1	56	421	0	5	-9	-9
254	8	1	1	1	56	462	0	8	-9	-9
255	8	1	1	1	56	431	0	3	-9	-9
256	7	2	1	1	56	370	0	2	-9	-9
257	7	2	1	1	56	400	0	2	-9	-9
258	7	1	1	2	57	411	0	8	-9	-9
259	7	1	1	1	58	403	0	8	-9	-9
260	7	1	1	1	58	403	0	8	-9	-9
261	8	1	1	1	58	419	0	5	-9	-9
262	7	2	1	1	58	385	0	5	-9	-9
263	7	2	1	1	58	408	0	8	-9	-9
264	7	2	1	1	58	400	0	4	-9	-9
265	8	1	3	1	59	410	0	4	-9	-9
266	7	1	3	1	59	387	0	8	-9	-9
267	8	1	3	1	59	436	0	8	-9	-9
268	8	2	3	1	59	414	0	8	-9	-9
269	7	2	3	1	59	363	0	5	-9	-9
270	7	2	3	1	59	390	0	8	-9	-9
271	7	2	3	1	59	373	0	5	-9	-9
272	7	1	1	2	60	342	0	5	-9	-9
273	8	1	3	1	61	411	0	4	-9	-9
274	8	1	3	1	61	368	0	8	-9	-9
275	7	1	3	1	61	348	0	5	-9	-9
276	7	2	3	1	61	348	0	4	-9	-9
277	7	2	3	1	61	358	0	8	-9	-9
278	7	2	3	1	61	360	0	8	-9	-9
279	8	2	3	1	61	390	0	5	-9	-9
280	7	2	3	1	61	358	0	4	-9	-9
281	8	2	3	1	61	374	0	8	-9	-9
282	8	1	1	1	62	389	0	3	-9	-9
283	8	1	1	1	62	406	0	8	-9	-9
284	8	1	1	1	62	394	0	8	-9	-9
285	7	2	1	1	62	354	0	8	-9	-9
286	7	2	1	1	62	355	0	4	-9	-9
287	7	2	1	1	62	346	0	3	-9	-9
288	8	2	1	1	62	369	0	8	-9	-9
289	7	2	1	1	62	357	0	4	-9	-9
290	8	1	1	2	63	398	25	8	-9	-9
291	8	1	1	2	63	399	25	8	-9	-9
292	8	2	1	2	63	349	25	8	-9	-9
293	8	1	1	1	64	401	0	2	-9	-9
294	7	2	1	1	64	341	0	8	-9	-9
295	8	1	3	1	65	387	0	3	-9	-9
296	8	1	3	1	65	386	0	4	-9	-9
297	8	1	3	1	65	391	0	8	-9	-9
298	9	1	3	1	65	755	0	8	-9	-9
299	8	1	3	1	65	357	0	8	-9	-9
300	10	1	3	1	65	447	0	8	-9	-9
301	8	2	3	1	65	357	0	5	-9	-9
302	8	2	3	1	65	384	0	8	-9	-9
303	8	2	3	1	65	356	0	5	-9	-9
304	8	1	1	1	66	378	0	3	-9	-9
305	8	1	1	1	66	385	0	4	-9	-9
306	8	1	1	1	66	366	0	4	-9	-9
307	8	2	1	1	66	344	0	2	-9	-9
308	8	2	1	1	66	358	0	5	-9	-9
309	8	2	1	1	66	345	0	4	-9	-9
310	8	1	3	1	67	368	0	5	-9	-9
311	8	1	3	1	67	391	0	5	-9	-9
312	8	1	3	1	67	362	0	4	-9	-9
313	7	2	3	1	67	308	0	8	-9	-9
314	8	2	3	1	67	381	0	5	-9	-9
315	8	2	3	1	67	341	0	8	-9	-9
316	8	2	3	1	67	346	0	8	-9	-9
317	8	1	1	2	68	330	0	8	-9	-9
318	10	1	1	2	68	410	0	8	-9	-9
319	8	1	1	2	68	375	0	8	-9	-9
320	7	1	1	2	68	292	0	5	-9	-9
321	8	2	1	2	68	347	0	8	-9	-9
322	8	1	3	2	69	375	0	8	-9	-9
323	8	2	3	2	69	342	0	8	-9	-9
324	8	2	3	2	69	315	0	8	-9	-9
325	8	2	3	2	69	342	0	8	-9	-9
326	8	2	3	2	69	325	0	8	-9	-9
327	8	2	3	2	69	326	0	8	-9	-9
328	10	2	1	2	70	416	0	8	-9	-9
329	10	1	3	1	71	382	0	2	-9	-9
330	10	1	3	1	71	408	0	7	-9	-9
331	10	1	3	1	71	394	0	5	-9	-9
332	10	1	3	1	71	416	0	5	-9	-9
333	8	2	3	1	71	350	0	8	-9	-9
334	8	2	3	1	71	322	0	5	-9	-9
335	8	2	3	1	71	321	0	2	-9	-9
336	8	2	3	1	71	350	0	8	-9	-9
337	10	1	3	1	72	409	0	4	-9	-9
338	10	1	3	1	72	403	0	4	-9	-9
339	10	1	3	1	72	384	0	7	-9	-9
340	10	1	3	1	72	404	0	8	-9	-9
341	8	2	3	1	72	335	0	3	-9	-9
342	8	2	3	1	72	338	0	3	-9	-9
343	8	2	3	1	72	345	0	4	-9	-9
344	8	2	3	1	72	338	0	8	-9	-9
345	8	2	3	1	72	354	0	5	-9	-9
346	8	2	3	1	72	335	0	4	-9	-9
347	10	1	3	1	73	402	0	8	-9	-9
348	10	1	3	1	73	441	0	8	-9	-9
349	10	1	3	1	73	392	0	8	-9	-9
350	10	1	3	1	73	437	0	8	-9	-9
351	10	2	3	1	73	394	0	8	-9	-9
352	10	2	3	1	73	382	0	8	-9	-9
353	10	2	3	1	73	382	0	8	-9	-9
354	8	2	3	1	73	354	0	8	-9	-9
355	10	2	3	1	73	403	0	8	-9	-9
356	10	2	1	1	74	385	0	6	-9	-9
357	8	2	1	1	74	356	0	4	-9	-9
358	10	2	1	1	74	373	0	8	-9	-9
359	10	2	1	1	74	373	0	4	-9	-9
361	7	2	1	0	0	515	0	8	-9	-9
363	7	2	1	0	0	452	0	8	-9	-9
364	10	1	1	0	0	667	0	7	-9	-9
365	4	1	1	0	0	638	0	8	-9	-9
366	9	2	1	0	0	953	0	8	-9	-9
367	10	1	3	1	75	389	0	4	-9	-9
368	10	1	3	1	75	388	0	5	-9	-9
369	10	1	3	1	75	388	0	3	-9	-9
370	10	2	3	1	75	339	0	2	-9	-9
371	10	1	3	1	76	380	0	8	-9	-9
372	10	1	3	1	76	395	0	4	-9	-9
373	10	2	3	1	76	363	0	8	-9	-9
374	10	2	3	1	76	362	0	5	-9	-9
375	10	2	3	1	76	367	0	8	-9	-9
376	10	2	3	1	76	363	0	4	-9	-9
377	10	1	1	2	77	358	0	8	-9	-9
378	10	1	1	2	77	389	0	8	-9	-9
379	10	1	1	2	78	387	0	8	-9	-9
380	10	1	1	2	78	388	0	5	-9	-9
381	10	1	1	2	78	382	0	8	-9	-9
382	10	1	1	2	78	381	0	8	-9	-9
383	10	1	1	2	78	373	0	8	-9	-9
384	10	2	1	2	78	335	0	2	-9	-9
385	10	2	1	2	78	307	0	8	-9	-9
386	10	1	1	1	79	383	0	5	-9	-9
387	8	1	1	1	79	289	0	5	-9	-9
388	10	1	3	1	80	382	0	4	-9	-9
389	10	1	3	1	80	379	0	8	-9	-9
390	10	1	3	1	80	376	0	8	-9	-9
391	10	1	3	1	80	386	0	8	-9	-9
392	10	1	3	1	80	374	0	4	-9	-9
393	10	2	3	1	80	332	0	5	-9	-9
394	4	1	3	1	81	397	0	8	-9	-9
395	10	2	3	1	81	338	0	5	-9	-9
396	10	2	3	1	81	327	0	4	-9	-9
397	4	1	1	2	84	383	0	8	-9	-9
398	4	1	1	2	84	388	0	8	-9	-9
399	4	1	1	2	84	383	0	6	-9	-9
400	4	1	1	2	84	381	0	4	-9	-9
401	10	2	1	2	84	331	0	5	-9	-9
402	10	2	1	2	84	345	0	8	-9	-9
403	10	1	1	1	85	326	0	3	-9	-9
404	4	1	1	1	85	380	0	2	-9	-9
405	10	2	1	1	85	325	0	2	-9	-9
406	10	2	1	1	85	345	0	8	-9	-9
407	4	1	1	2	87	355	0	8	-9	-9
408	4	1	1	2	87	373	0	8	-9	-9
409	10	2	1	2	87	306	0	8	-9	-9
410	10	2	1	2	87	311	0	8	-9	-9
411	10	2	1	2	87	317	0	3	-9	-9
412	10	2	1	2	87	332	0	8	-9	-9
413	10	2	1	2	87	332	0	4	-9	-9
414	4	1	3	1	88	422	0	8	-9	-9
415	4	1	3	1	88	419	0	8	-9	-9
416	4	1	3	1	88	417	0	8	-9	-9
417	4	1	3	1	88	424	0	1	-9	-9
418	10	2	3	1	88	334	0	8	-9	-9
419	10	2	3	1	88	334	0	1	-9	-9
420	10	2	3	1	88	338	0	1	-9	-9
421	10	2	3	1	88	340	0	1	-9	-9
422	4	1	1	2	89	395	0	5	-9	-9
423	4	2	1	2	89	343	0	8	-9	-9
424	4	2	1	2	89	353	0	4	-9	-9
425	4	2	1	2	89	360	0	8	-9	-9
426	4	2	1	2	89	343	0	8	-9	-9
427	4	1	1	2	90	388	0	8	-9	-9
428	4	2	1	2	90	337	0	8	-9	-9
429	11	1	1	1	91	462	0	3	-9	-9
430	4	1	1	1	91	397	0	4	-9	-9
431	4	2	1	1	91	333	0	2	-9	-9
432	4	2	1	1	92	328	0	3	-9	-9
433	4	2	1	1	92	328	0	5	-9	-9
434	4	2	1	1	92	332	0	4	-9	-9
435	4	2	1	1	92	327	0	8	-9	-9
436	4	1	1	2	93	383	0	8	-9	-9
437	4	2	1	2	93	324	0	8	-9	-9
438	4	2	1	2	93	373	0	8	-9	-9
439	4	2	1	2	93	385	0	8	-9	-9
440	4	2	1	2	93	392	0	8	-9	-9
441	4	2	1	2	93	392	0	8	-9	-9
442	4	1	1	2	94	378	0	8	-9	-9
443	4	1	1	2	94	384	0	4	-9	-9
444	4	2	1	2	94	384	0	8	-9	-9
445	4	2	1	2	94	372	0	4	-9	-9
446	4	2	1	2	94	385	0	3	-9	-9
447	4	2	1	2	94	385	0	8	-9	-9
448	4	1	3	2	95	373	0	8	-9	-9
449	11	1	3	2	95	439	0	8	-9	-9
450	4	2	3	2	95	378	0	8	-9	-9
451	4	2	3	2	95	380	0	8	-9	-9
452	11	2	3	2	95	441	0	5	-9	-9
453	11	1	3	1	96	404	0	1	-9	-9
454	11	1	3	1	96	389	0	4	-9	-9
455	11	1	3	1	96	396	0	8	-9	-9
456	11	1	3	1	96	428	0	8	-9	-9
457	4	2	3	1	96	364	0	8	-9	-9
458	11	2	3	1	96	396	0	8	-9	-9
459	11	2	3	1	96	430	0	5	-9	-9
460	11	2	3	1	96	397	0	2	-9	-9
461	11	2	3	1	96	389	0	3	-9	-9
462	11	1	3	2	97	466	0	4	-9	-9
463	11	1	3	2	97	436	0	5	-9	-9
464	11	1	3	2	97	425	0	8	-9	-9
465	11	1	3	2	97	437	0	4	-9	-9
466	11	1	3	2	97	425	0	8	-9	-9
467	11	2	3	2	97	438	0	4	-9	-9
468	11	1	1	2	98	427	0	8	-9	-9
469	11	1	1	2	98	427	0	8	-9	-9
470	11	1	1	2	98	376	0	5	-9	-9
471	11	1	1	2	98	448	0	8	-9	-9
472	11	2	1	2	98	376	0	4	-9	-9
473	11	2	1	2	98	460	0	7	-9	-9
474	11	2	1	2	98	426	0	8	-9	-9
475	11	1	1	2	99	454	0	3	-9	-9
476	11	1	1	2	99	426	0	8	-9	-9
477	11	1	1	2	99	426	0	7	-9	-9
478	11	1	1	2	99	375	0	8	-9	-9
479	11	1	1	2	99	413	0	4	-9	-9
480	11	1	1	2	99	427	0	8	-9	-9
481	11	2	1	2	99	414	0	8	-9	-9
482	11	2	1	2	99	426	0	4	-9	-9
483	11	2	1	2	99	413	0	8	-9	-9
484	11	2	1	2	99	425	0	8	-9	-9
485	11	2	3	1	100	416	0	8	-9	-9
486	11	2	3	1	100	412	0	8	-9	-9
487	11	2	1	2	101	400	0	8	-9	-9
488	11	2	1	2	101	437	0	8	-9	-9
489	11	2	1	2	101	438	0	8	-9	-9
490	11	2	1	2	101	444	0	4	-9	-9
491	11	2	1	2	101	437	0	3	-9	-9
492	11	2	1	2	101	437	0	4	-9	-9
493	4	1	1	2	102	326	0	4	-9	-9
494	11	1	1	2	102	436	0	8	-9	-9
495	11	2	1	2	102	429	0	8	-9	-9
496	9	1	3	2	103	407	0	8	-9	-9
497	11	2	3	2	103	386	0	8	-9	-9
498	11	2	3	2	103	400	0	8	-9	-9
499	11	2	3	2	103	400	0	8	-9	-9
500	9	2	3	2	103	405	0	8	-9	-9
501	9	1	3	1	104	408	0	8	-9	-9
502	11	1	3	1	104	399	0	5	-9	-9
503	9	1	3	1	104	401	0	8	-9	-9
504	11	1	3	1	104	363	0	8	-9	-9
505	9	1	3	1	104	406	0	8	-9	-9
506	11	2	3	1	104	399	0	8	-9	-9
507	11	2	3	1	104	391	0	8	-9	-9
508	9	1	3	2	105	400	0	8	-9	-9
509	11	1	3	2	105	391	0	5	-9	-9
510	11	2	3	2	105	391	0	8	-9	-9
511	9	2	3	2	105	393	0	5	-9	-9
512	9	2	3	2	105	398	0	8	-9	-9
513	9	1	3	2	106	394	0	8	-9	-9
514	9	1	3	2	106	415	0	8	-9	-9
515	9	1	3	2	106	415	0	4	-9	-9
516	9	2	3	2	106	413	0	3	-9	-9
517	9	1	1	2	107	380	0	5	-9	-9
518	9	1	1	2	107	395	0	8	-9	-9
519	9	2	1	2	107	378	0	8	-9	-9
520	9	2	1	2	107	395	0	8	-9	-9
521	9	1	3	2	108	395	0	4	-9	-9
522	9	1	3	2	108	372	0	8	-9	-9
523	9	1	3	2	108	382	0	4	-9	-9
524	9	1	3	2	108	396	0	8	-9	-9
525	9	1	3	2	108	383	0	4	-9	-9
526	9	1	3	2	108	389	0	4	-9	-9
527	9	1	1	2	109	365	0	5	-9	-9
528	9	1	1	2	109	408	0	7	-9	-9
529	9	1	1	2	109	401	0	8	-9	-9
530	4	2	1	2	109	206	0	5	-9	-9
531	9	1	1	2	110	386	0	4	-9	-9
532	9	1	1	2	110	395	0	4	-9	-9
533	9	1	1	2	110	409	0	8	-9	-9
534	9	1	1	2	110	418	0	8	-9	-9
535	9	2	1	2	110	368	0	4	-9	-9
536	9	2	1	2	110	368	0	8	-9	-9
537	9	1	1	2	111	383	0	6	-9	-9
538	9	1	1	2	111	356	0	7	-9	-9
539	9	1	1	2	111	383	0	8	-9	-9
540	9	2	1	2	111	383	0	7	-9	-9
541	9	2	1	2	111	375	0	6	-9	-9
542	9	1	3	2	112	390	0	3	-9	-9
543	9	1	3	2	112	403	0	4	-9	-9
544	9	2	3	2	112	375	0	8	-9	-9
545	9	2	3	2	112	376	0	3	-9	-9
546	9	1	1	2	113	398	0	4	-9	-9
547	9	2	1	2	113	355	0	3	-9	-9
548	9	2	1	2	113	367	0	3	-9	-9
549	9	2	1	2	113	368	0	2	-9	-9
550	9	2	1	2	113	369	0	2	-9	-9
551	9	1	3	1	114	381	0	8	-9	-9
552	9	1	3	1	114	384	0	5	-9	-9
553	9	1	3	1	114	392	0	8	-9	-9
554	9	1	3	1	114	366	0	8	-9	-9
555	9	2	3	1	114	381	0	4	-9	-9
556	9	1	1	2	115	356	0	5	-9	-9
557	9	1	1	2	115	362	0	6	-9	-9
558	12	1	1	2	115	445	0	8	-9	-9
559	9	2	1	2	115	363	0	8	-9	-9
560	12	2	1	2	115	388	0	5	-9	-9
561	9	2	1	2	115	366	0	4	-9	-9
562	12	2	1	2	115	387	0	4	-9	-9
563	12	1	1	2	116	397	0	8	-9	-9
564	12	1	1	2	116	405	0	8	-9	-9
565	12	1	1	2	116	397	0	4	-9	-9
566	12	1	1	2	116	397	0	8	-9	-9
567	12	2	1	2	116	399	0	8	-9	-9
568	12	1	3	2	117	404	0	8	-9	-9
569	11	1	3	2	117	234	0	8	-9	-9
570	9	2	3	2	117	360	0	8	-9	-9
571	9	2	3	2	117	369	0	8	-9	-9
572	12	1	3	2	118	391	0	2	-9	-9
573	12	1	3	2	118	397	0	8	-9	-9
574	12	1	3	2	118	427	0	3	-9	-9
575	12	1	3	2	118	420	0	8	-9	-9
576	12	1	3	2	118	420	0	4	-9	-9
577	12	1	3	2	118	426	0	8	-9	-9
578	12	1	3	2	118	420	0	8	-9	-9
579	12	1	3	2	118	420	0	2	-9	-9
580	9	2	3	2	118	364	0	4	-9	-9
581	12	1	1	2	119	419	0	8	-9	-9
582	12	1	1	2	119	412	0	5	-9	-9
583	12	1	1	2	119	419	0	5	-9	-9
584	12	2	1	2	119	398	0	8	-9	-9
585	12	2	1	2	119	384	0	8	-9	-9
586	12	2	1	2	119	376	0	7	-9	-9
587	11	2	1	0	0	424	0	8	-9	-9
588	10	2	3	0	0	388	0	8	-9	-9
589	9	2	1	0	0	412	0	8	-9	-9
590	12	1	1	1	121	413	0	4	-9	-9
591	11	1	1	1	121	226	0	4	-9	-9
592	9	1	1	1	121	356	0	8	-9	-9
593	12	1	1	1	121	369	0	8	-9	-9
594	12	2	1	1	121	390	0	8	-9	-9
595	12	2	1	1	121	372	0	4	-9	-9
596	12	2	1	1	121	392	0	2	-9	-9
597	12	1	1	2	122	445	0	4	-9	-9
598	12	1	1	2	122	439	0	3	-9	-9
599	12	1	1	2	122	390	0	2	-9	-9
600	13	1	1	2	122	459	0	4	-9	-9
601	12	1	1	2	122	419	0	3	-9	-9
602	12	2	1	2	122	412	0	2	-9	-9
603	12	2	1	2	122	412	0	2	-9	-9
604	12	1	3	2	123	427	0	8	-9	-9
605	12	1	3	2	123	415	0	8	-9	-9
606	12	1	3	2	123	408	0	4	-9	-9
607	12	1	3	2	123	428	0	8	-9	-9
608	12	2	3	2	123	394	0	8	-9	-9
609	12	2	3	2	123	402	0	8	-9	-9
610	12	1	3	2	124	418	0	8	-9	-9
611	12	1	3	2	124	406	0	4	-9	-9
612	12	2	3	2	124	385	0	8	-9	-9
613	12	2	3	2	124	385	0	8	-9	-9
614	12	2	3	2	124	393	0	8	-9	-9
615	13	1	1	2	125	426	0	2	-9	-9
616	13	1	1	2	125	426	0	2	-9	-9
617	12	2	1	2	125	392	0	8	-9	-9
618	12	2	1	2	125	392	0	4	-9	-9
619	12	2	1	2	126	373	0	8	-9	-9
620	12	2	1	2	126	380	0	8	-9	-9
621	12	2	1	2	126	374	0	8	-9	-9
622	13	1	1	1	127	413	0	8	-9	-9
623	13	1	1	1	127	413	0	8	-9	-9
624	13	1	1	1	127	397	0	8	-9	-9
625	12	1	1	1	127	378	0	4	-9	-9
626	12	2	1	1	127	364	0	8	-9	-9
627	13	2	1	1	127	413	0	8	-9	-9
628	12	2	1	1	127	378	0	8	-9	-9
629	12	2	1	1	127	371	0	8	-9	-9
630	13	1	3	1	128	409	0	8	-9	-9
631	13	1	3	1	128	410	0	8	-9	-9
632	13	1	3	1	128	411	0	8	-9	-9
633	13	1	3	1	128	419	0	4	-9	-9
634	12	2	3	1	128	381	0	8	-9	-9
635	12	2	3	1	128	381	0	8	-9	-9
636	13	2	3	1	128	408	0	8	-9	-9
637	12	1	1	2	129	337	0	8	-9	-9
638	13	1	1	2	129	409	0	4	-9	-9
639	12	2	1	2	129	368	0	8	-9	-9
640	12	2	1	2	129	367	0	8	-9	-9
641	13	2	1	2	129	388	0	6	-9	-9
642	13	1	3	2	130	446	0	8	-9	-9
643	13	1	3	2	130	450	0	8	-9	-9
644	12	1	3	2	130	302	0	8	-9	-9
645	12	2	3	2	130	287	0	8	-9	-9
646	13	2	3	2	130	399	0	8	-9	-9
647	13	1	1	2	131	428	0	4	-9	-9
648	13	2	1	2	131	377	0	8	-9	-9
649	13	2	1	2	131	386	0	8	-9	-9
650	14	2	1	2	131	445	0	6	-9	-9
651	13	2	1	2	131	378	0	3	-9	-9
652	12	1	1	2	132	298	0	8	-9	-9
653	13	1	3	1	133	417	0	7	-9	-9
654	13	1	3	1	133	403	0	8	-9	-9
655	14	2	3	1	133	445	0	3	-9	-9
656	13	2	3	1	133	428	0	8	-9	-9
657	13	2	3	1	133	402	0	4	-9	-9
658	14	2	3	1	133	449	0	8	-9	-9
659	13	1	3	2	134	411	0	8	-9	-9
660	14	1	3	2	134	463	0	8	-9	-9
661	13	1	3	2	134	397	0	4	-9	-9
662	14	2	3	2	134	432	0	8	-9	-9
663	13	2	3	2	134	422	0	8	-9	-9
664	14	2	3	2	134	463	0	6	-9	-9
665	13	1	3	2	135	415	0	8	-9	-9
666	14	1	3	2	135	423	0	8	-9	-9
667	14	1	3	2	135	436	0	8	-9	-9
668	12	1	3	2	135	256	0	8	-9	-9
669	14	2	3	2	135	458	0	1	-9	-9
670	14	2	3	2	135	421	0	8	-9	-9
671	14	2	3	2	135	458	0	8	-9	-9
672	14	2	3	2	135	451	0	8	-9	-9
673	14	2	3	1	136	456	0	4	-9	-9
674	14	2	3	1	136	442	0	4	-9	-9
675	14	1	3	2	137	398	0	8	-9	-9
676	14	1	1	2	138	388	0	3	-9	-9
677	4	1	1	2	138	474	0	8	-9	-9
678	14	1	1	2	138	398	0	4	-9	-9
679	14	2	1	2	138	427	0	8	-9	-9
680	14	2	1	2	138	402	0	4	-9	-9
681	14	1	1	2	139	389	0	4	-9	-9
682	13	1	1	2	139	365	0	4	-9	-9
683	14	2	1	2	139	401	0	8	-9	-9
684	14	2	1	2	139	368	0	4	-9	-9
685	14	2	1	2	139	389	0	8	-9	-9
686	14	2	1	2	139	436	0	8	-9	-9
687	14	2	1	2	139	429	0	2	-9	-9
688	14	2	1	2	139	436	0	4	-9	-9
689	14	2	1	2	140	437	0	4	-9	-9
690	14	1	3	2	141	393	12.5	4	-9	-9
691	14	2	3	2	141	419	12.5	3	-9	-9
692	14	2	3	2	141	419	12.5	4	-9	-9
693	14	2	3	2	141	439	12.5	3	-9	-9
694	14	2	3	2	141	407	12.5	3	-9	-9
695	14	2	3	2	141	407	12.5	3	-9	-9
696	14	1	3	1	142	396	0	8	-9	-9
697	14	2	3	1	142	445	0	8	-9	-9
698	14	2	3	1	142	438	0	6	-9	-9
699	14	2	3	1	142	417	0	8	-9	-9
700	13	1	1	1	143	312	0	4	-9	-9
701	14	1	1	1	143	400	0	3	-9	-9
702	14	1	1	1	143	400	0	7	-9	-9
703	14	1	1	1	143	386	0	7	-9	-9
704	14	1	1	2	144	398	0	4	-9	-9
705	14	1	1	2	144	378	0	4	-9	-9
706	14	2	1	2	144	440	0	3	-9	-9
707	14	1	1	2	145	356	0	4	-9	-9
708	13	1	1	2	145	333	0	7	-9	-9
709	14	1	1	2	145	399	0	2	-9	-9
710	14	1	1	2	145	354	0	7	-9	-9
711	14	1	1	2	145	418	0	7	-9	-9
712	14	1	3	1	146	426	0	8	-9	-9
713	14	1	3	1	146	392	0	8	-9	-9
714	14	1	3	1	146	422	0	8	-9	-9
715	14	1	3	1	146	418	0	8	-9	-9
716	14	2	3	1	146	392	0	1	-9	-9
717	14	2	3	1	146	406	0	4	-9	-9
718	11	2	3	1	146	474	0	3	-9	-9
719	14	2	1	1	147	355	0	2	-9	-9
720	14	1	3	1	148	390	0	3	-9	-9
721	14	1	3	1	148	381	0	3	-9	-9
722	14	1	3	1	148	365	0	4	-9	-9
723	14	1	3	1	148	402	0	8	-9	-9
724	13	2	3	1	148	256	0	5	-9	-9
725	15	2	3	1	148	423	0	8	-9	-9
726	14	1	1	2	149	394	0	8	-9	-9
727	14	1	1	2	149	395	0	8	-9	-9
728	14	1	1	2	149	402	0	6	-9	-9
729	15	2	3	2	150	407	0	2	-9	-9
730	15	2	3	2	150	464	0	8	-9	-9
731	14	1	3	1	151	380	0	4	-9	-9
732	14	1	3	1	151	380	0	8	-9	-9
733	15	2	3	1	151	443	0	8	-9	-9
734	15	2	3	1	151	407	0	8	-9	-9
872	9	1	1	0	0	818	0	8	-9	-9
873	9	1	3	0	0	818	0	8	-9	-9
893	9	1	1	0	0	437	0	8	-9	-9
894	12	2	1	0	0	419	0	8	-9	-9
924	15	2	1	0	0	528	0	8	0.3	3805
925	15	1	1	0	0	531	0	8	-9	-9
954	15	2	1	2	152	394	0	3	-9	-9
955	15	1	3	2	153	357	0	1	-9	-9
956	14	1	3	2	153	336	0	7	-9	-9
957	15	1	3	2	153	370	0	8	-9	-9
958	15	1	3	2	153	371	0	4	-9	-9
959	15	1	3	2	153	376	0	8	-9	-9
960	15	2	3	2	153	420	0	8	-9	-9
961	15	2	3	2	153	420	0	8	-9	-9
962	15	1	3	1	154	364	0	8	-9	-9
963	15	1	3	1	154	352	0	8	-9	-9
964	15	1	3	1	154	364	0	8	-9	-9
965	15	1	3	1	154	350	0	1	-9	-9
966	15	2	3	1	154	414	0	4	-9	-9
967	15	2	3	1	154	429	0	3	-9	-9
968	15	2	3	1	154	413	0	8	-9	-9
969	15	2	3	1	154	413	0	8	-9	-9
970	14	1	1	1	155	252	0	8	-9	-9
971	15	1	1	1	155	344	0	4	-9	-9
972	16	2	1	1	155	464	0	4	-9	-9
973	16	2	1	1	155	491	0	8	-9	-9
974	16	2	1	1	155	457	0	8	-9	-9
975	16	2	1	1	155	457	0	8	-9	-9
976	16	2	1	1	155	426	0	8	-9	-9
977	15	1	3	2	156	357	0	8	-9	-9
978	15	1	3	2	156	383	0	4	-9	-9
979	16	2	3	2	156	440	0	8	-9	-9
980	16	2	3	2	156	456	0	8	-9	-9
981	16	2	3	2	156	456	0	8	-9	-9
982	16	2	3	2	156	441	0	8	-9	-9
983	15	1	3	2	157	356	0	8	-9	-9
984	15	1	3	2	157	391	0	8	-9	-9
985	15	1	3	2	157	363	0	5	-9	-9
986	15	1	3	2	157	344	0	8	-9	-9
987	15	1	3	2	157	363	0	8	-9	-9
988	16	2	3	2	157	455	0	8	-9	-9
989	16	2	3	2	157	455	0	8	-9	-9
990	16	2	3	2	157	468	0	3	-9	-9
991	16	2	3	2	157	439	0	8	-9	-9
992	16	2	3	2	157	454	0	8	-9	-9
993	16	1	3	2	158	424	0	8	-9	-9
994	15	1	3	2	158	417	0	8	-9	-9
995	15	1	3	2	158	387	0	8	-9	-9
996	15	1	3	2	158	414	0	8	-9	-9
997	15	1	3	2	158	329	0	8	-9	-9
998	16	1	3	2	158	421	0	5	-9	-9
999	14	1	3	2	159	268	0	8	-9	-9
1000	15	1	3	2	159	412	0	4	-9	-9
1001	16	2	3	2	159	476	0	1	-9	-9
1002	16	2	3	2	159	476	0	8	-9	-9
1003	16	2	3	2	159	476	0	2	-9	-9
1004	16	2	3	2	159	449	0	8	-9	-9
1005	16	2	3	2	159	489	0	4	-9	-9
1006	15	1	1	1	160	336	0	8	-9	-9
1007	15	1	1	1	160	356	0	4	-9	-9
1008	15	1	1	1	160	345	0	8	-9	-9
1009	16	1	1	1	160	399	0	7	-9	-9
1010	15	1	1	1	160	321	0	5	-9	-9
1011	16	1	1	1	160	406	0	4	-9	-9
1012	16	2	1	1	160	413	0	4	-9	-9
1013	15	2	1	1	160	289	0	8	-9	-9
1014	15	1	1	1	161	364	0	8	-9	-9
1015	15	1	1	1	162	335	0	8	-9	-9
1016	16	1	1	1	162	367	0	8	-9	-9
1017	16	1	1	1	162	369	0	8	-9	-9
1018	16	2	1	1	162	418	0	7	-9	-9
1019	15	1	3	1	163	303	0	4	-9	-9
1020	16	1	3	1	163	361	0	4	-9	-9
1021	16	1	3	1	163	377	0	7	-9	-9
1022	15	1	3	1	163	333	0	7	-9	-9
1023	16	2	3	1	163	390	0	8	-9	-9
1024	16	2	3	1	163	411	0	8	-9	-9
1025	16	2	3	1	163	404	0	8	-9	-9
1026	16	2	3	1	163	391	0	8	-9	-9
1027	16	1	1	2	164	371	0	8	-9	-9
1028	16	1	1	2	164	370	0	8	-9	-9
1029	16	1	1	2	164	389	0	8	-9	-9
1030	16	1	3	1	165	379	0	4	-9	-9
1031	16	1	3	1	165	394	0	3	-9	-9
1032	16	1	3	1	165	380	0	5	-9	-9
1033	16	1	3	1	165	380	0	3	-9	-9
1034	16	1	3	1	165	374	0	4	-9	-9
1035	16	2	3	1	165	374	0	8	-9	-9
1036	16	2	3	1	165	380	0	8	-9	-9
1037	16	1	1	2	166	391	12.5	3	-9	-9
1038	14	2	1	2	166	194	12.5	8	-9	-9
1039	16	2	1	2	166	412	12.5	2	-9	-9
1040	16	1	1	1	167	390	0	8	-9	-9
1041	16	2	1	1	167	396	0	8	-9	-9
1042	16	2	1	1	167	383	0	4	-9	-9
1043	16	2	1	1	167	396	0	5	-9	-9
1044	16	2	1	1	167	399	0	7	-9	-9
1045	16	2	3	1	168	399	0	4	-9	-9
1046	16	2	3	1	168	392	0	4	-9	-9
1047	16	1	3	1	169	391	0	8	-9	-9
1048	16	1	3	1	169	391	0	8	-9	-9
1049	16	1	3	1	169	378	0	8	-9	-9
1050	16	1	3	1	169	370	0	8	-9	-9
1051	16	1	3	1	169	381	0	8	-9	-9
1052	17	2	3	1	169	406	0	8	-9	-9
1053	17	2	3	1	169	399	0	8	-9	-9
1054	17	2	3	1	169	405	0	8	-9	-9
1055	17	2	1	2	170	406	12.5	4	-9	-9
1056	17	2	1	2	170	400	12.5	8	-9	-9
1057	17	1	3	2	171	387	0	8	-9	-9
1058	16	1	3	2	171	354	0	4	-9	-9
1059	16	1	3	2	171	369	0	8	-9	-9
1060	16	2	3	2	171	366	0	7	-9	-9
1061	16	2	3	2	171	368	0	4	-9	-9
1062	16	1	1	2	172	358	0	5	-9	-9
1063	17	1	1	2	172	386	0	8	-9	-9
1064	17	1	1	2	172	379	0	4	-9	-9
1065	17	1	1	2	172	386	0	4	-9	-9
1066	17	1	1	2	172	385	0	2	-9	-9
1067	17	2	1	2	172	386	0	4	-9	-9
1068	17	2	1	2	172	372	0	2	-9	-9
1069	17	1	1	1	173	386	0	8	-9	-9
1070	15	2	1	1	173	191	0	5	-9	-9
1071	17	2	1	1	173	372	0	8	-9	-9
1072	17	2	1	1	173	386	0	8	-9	-9
1073	17	1	3	2	174	366	0	1	-9	-9
1074	17	1	3	2	174	386	0	4	-9	-9
1075	17	1	3	2	174	388	0	7	-9	-9
1076	18	2	3	2	174	473	0	4	-9	-9
1077	17	2	3	2	174	372	0	8	-9	-9
1078	17	2	3	2	174	387	0	8	-9	-9
1079	17	2	3	2	174	372	0	3	-9	-9
1080	17	1	3	2	175	368	0	8	-9	-9
1081	17	1	3	2	175	368	0	3	-9	-9
1082	17	2	3	2	175	425	0	3	-9	-9
1083	17	2	3	2	175	431	0	5	-9	-9
1084	17	2	3	2	175	444	0	3	-9	-9
1085	17	2	3	2	175	438	0	6	-9	-9
1086	17	2	3	2	175	433	0	2	-9	-9
1087	17	2	3	2	175	424	0	4	-9	-9
1088	18	2	3	2	175	452	0	8	-9	-9
1089	17	1	3	1	176	405	0	4	-9	-9
1090	17	1	3	1	176	408	0	4	-9	-9
1091	18	1	3	1	176	448	0	8	-9	-9
1092	18	1	3	1	176	432	0	6	-9	-9
1093	17	2	3	1	176	413	0	4	-9	-9
1094	18	2	3	1	176	437	0	4	-9	-9
1095	17	2	3	1	176	414	0	8	0.43	1929
1096	18	2	3	1	176	428	0	8	-9	-9
1097	18	2	1	1	177	456	0	5	-9	-9
1098	18	2	1	1	177	423	0	5	-9	-9
1099	18	1	3	2	178	424	0	4	-9	-9
1100	17	1	3	2	178	388	0	6	-9	-9
1101	17	1	3	2	178	399	0	3	-9	-9
1102	18	1	3	2	178	425	0	8	-9	-9
1103	18	2	3	2	178	448	0	8	-9	-9
1104	17	1	1	1	179	401	0	1	-9	-9
1105	17	1	1	1	179	400	0	4	-9	-9
1106	15	2	1	1	179	173	0	2	-9	-9
1107	18	2	1	1	179	443	0	2	-9	-9
1108	18	2	1	1	179	457	0	3	-9	-9
1109	15	2	1	1	179	142	0	1	-9	-9
1110	17	1	1	2	180	407	0	7	-9	-9
1111	18	1	1	2	180	416	0	4	-9	-9
1112	18	2	1	2	180	482	0	4	-9	-9
1113	18	2	1	2	180	468	0	4	-9	-9
1114	18	1	3	2	181	424	0	5	-9	-9
1115	18	2	3	2	181	438	0	8	-9	-9
1116	18	2	3	2	181	451	0	6	-9	-9
1117	18	2	3	2	181	473	0	8	-9	-9
1118	18	2	3	2	181	459	0	8	-9	-9
1119	18	1	3	2	182	444	25	8	-9	-9
1120	18	1	3	2	182	428	25	5	-9	-9
1121	17	1	3	2	182	388	25	4	-9	-9
1122	18	2	3	2	182	444	25	8	-9	-9
1123	18	2	3	2	182	418	25	2	-9	-9
1124	18	2	3	2	182	452	25	4	-9	-9
1125	18	1	3	2	183	413	6.2	8	-9	-9
1126	18	1	3	2	183	468	6.2	8	-9	-9
1127	18	2	3	2	183	471	6.2	8	-9	-9
1128	18	2	3	2	183	449	6.2	8	-9	-9
1129	18	2	3	2	183	461	6.2	8	-9	-9
1130	18	1	3	2	184	405	0	3	-9	-9
1131	18	1	3	2	184	403	0	8	-9	-9
1132	18	1	3	2	184	423	0	8	-9	-9
1133	18	1	3	2	184	448	0	8	-9	-9
1134	18	1	3	2	184	439	0	8	-9	-9
1135	18	2	3	2	184	467	0	8	-9	-9
1136	18	2	3	2	184	457	0	8	-9	-9
1137	18	1	1	1	185	400	0	6	-9	-9
1138	18	1	1	1	185	423	0	2	-9	-9
1139	18	1	1	1	185	428	0	8	-9	-9
1140	18	2	1	1	185	421	0	8	-9	-9
1141	19	2	1	1	185	882	0	7	-9	-9
1142	18	1	3	2	186	405	0	6	-9	-9
1143	18	1	3	2	186	411	0	8	-9	-9
1144	18	1	3	2	186	410	0	7	-9	-9
1145	18	2	3	2	186	424	0	8	-9	-9
1146	18	2	3	2	186	436	0	1	-9	-9
1147	18	2	3	2	186	440	0	6	-9	-9
1148	18	1	3	2	187	396	0	8	-9	-9
1149	18	1	3	2	187	411	0	8	-9	-9
1150	18	1	3	2	187	411	0	8	-9	-9
1151	18	2	3	2	187	419	0	4	-9	-9
1152	18	2	3	2	187	416	0	8	-9	-9
1153	18	1	1	2	188	391	0	2	-9	-9
1154	18	1	1	2	188	387	0	8	-9	-9
1155	18	2	1	2	188	415	0	8	-9	-9
1156	20	2	1	2	188	434	0	3	-9	-9
1157	18	1	1	1	189	400	0	4	-9	-9
1158	18	1	1	1	189	376	0	8	-9	-9
1159	18	1	1	1	189	359	0	5	-9	-9
1160	20	2	1	1	189	425	0	7	-9	-9
1161	20	2	1	1	189	412	0	6	-9	-9
1162	20	2	1	1	189	407	0	8	-9	-9
1163	18	2	1	1	189	370	0	8	-9	-9
1164	18	1	1	2	190	394	0	7	-9	-9
1165	18	1	1	2	190	362	0	8	-9	-9
1166	20	2	1	2	190	422	0	4	-9	-9
1167	18	1	1	1	191	397	0	8	-9	-9
1168	17	1	1	1	191	281	0	2	-9	-9
1169	18	1	1	1	191	373	0	8	-9	-9
1170	18	1	1	1	191	371	0	8	-9	-9
1171	18	1	1	1	191	400	0	7	-9	-9
1172	20	2	1	1	191	417	0	2	-9	-9
1173	20	2	1	1	191	419	0	8	-9	-9
1174	18	2	1	1	191	373	0	2	-9	-9
1175	20	1	1	2	192	392	0	6	-9	-9
1176	20	1	1	2	192	406	0	2	-9	-9
1177	20	1	1	2	192	392	0	4	-9	-9
1178	20	1	1	2	192	392	0	4	-9	-9
1179	20	2	1	2	192	392	0	6	-9	-9
1180	20	2	1	2	192	392	0	4	-9	-9
1181	20	2	1	2	192	405	0	8	-9	-9
1182	20	2	1	2	192	388	0	2	-9	-9
1183	20	1	3	2	193	385	0	8	-9	-9
1184	20	1	3	2	193	387	0	4	-9	-9
1185	20	1	3	2	193	403	0	8	-9	-9
1186	20	2	3	2	193	389	0	8	-9	-9
1187	20	2	3	2	193	438	0	8	-9	-9
1188	18	2	3	2	193	283	0	3	-9	-9
1189	20	2	3	2	193	409	0	8	-9	-9
1190	20	2	3	2	193	422	0	8	-9	-9
1191	9	1	1	0	0	447	0	8	-9	-9
1192	13	2	1	0	0	387	0	8	-9	-9
1193	14	2	3	0	0	997	0	8	-9	-9
1194	14	2	1	0	0	551	0	8	-9	-9
1220	20	1	3	1	194	373	0	8	-9	-9
1221	20	1	3	1	194	389	0	8	-9	-9
1222	20	1	3	1	194	416	0	8	-9	-9
1223	20	1	3	1	194	405	0	4	-9	-9
1224	20	2	3	1	194	430	0	8	-9	-9
1225	20	2	3	1	194	430	0	8	-9	-9
1226	20	1	3	1	196	377	0	2	-9	-9
1227	20	2	3	1	196	385	0	4	-9	-9
1228	20	1	3	2	197	393	0	4	-9	-9
1229	20	1	3	2	197	393	0	8	-9	-9
1230	21	1	3	2	197	429	0	8	-9	-9
1231	20	1	3	2	197	393	0	4	-9	-9
1232	20	2	3	2	197	380	0	4	-9	-9
1233	21	2	3	2	197	428	0	8	-9	-9
1234	21	2	3	2	197	431	0	8	-9	-9
1235	20	2	3	2	197	403	0	7	-9	-9
1236	20	2	3	2	197	415	0	8	-9	-9
1237	20	1	1	1	198	383	0	8	-9	-9
1238	20	1	1	1	198	383	0	4	-9	-9
1239	20	1	1	1	198	405	0	8	-9	-9
1240	20	2	1	1	198	382	0	4	-9	-9
1241	21	1	3	2	199	718	0	8	-9	-9
1242	21	1	3	2	199	716	0	3	-9	-9
1243	21	1	3	2	199	716	0	8	-9	-9
1244	21	1	3	2	199	739	0	8	-9	-9
1245	20	1	3	2	199	714	0	4	-9	-9
1246	20	2	3	2	199	711	0	8	-9	-9
1247	21	1	1	1	200	421	0	3	-9	-9
1248	20	2	1	1	200	393	0	8	-9	-9
1249	21	2	1	1	200	398	0	8	-9	-9
1250	18	2	1	1	200	229	0	4	-9	-9
1251	21	2	1	1	200	419	0	8	0.23	1716
1252	21	2	1	1	200	398	0	8	-9	-9
1253	20	1	3	2	202	390	0	7	-9	-9
1254	21	2	3	2	202	397	0	8	-9	-9
1255	21	2	3	2	202	411	0	8	-9	-9
1256	20	2	3	2	202	374	0	4	-9	-9
1257	20	2	3	2	202	373	0	8	-9	-9
1258	21	1	1	2	203	419	0	4	-9	-9
1259	21	1	1	2	203	425	0	7	-9	-9
1260	21	1	1	2	203	422	0	8	-9	-9
1261	20	1	1	2	203	370	0	8	-9	-9
1262	20	1	1	2	203	387	0	4	-9	-9
1263	20	2	1	2	203	370	0	3	-9	-9
1264	21	2	1	2	203	432	0	4	-9	-9
1265	21	2	1	2	203	392	0	8	-9	-9
1266	21	1	3	2	204	403	0	8	-9	-9
1267	21	1	3	2	204	405	0	8	-9	-9
1268	21	1	3	2	204	400	0	8	-9	-9
1269	20	1	3	2	204	355	0	5	-9	-9
1270	21	1	3	2	204	391	0	4	-9	-9
1271	21	2	3	2	204	406	0	8	-9	-9
1272	21	2	3	2	204	407	0	4	-9	-9
1273	21	1	1	2	205	399	0	2	-9	-9
1274	21	1	1	2	205	447	0	8	-9	-9
1275	21	1	1	2	205	399	0	2	-9	-9
1276	17	1	1	2	205	137	0	1	-9	-9
1277	21	1	1	2	205	405	0	4	-9	-9
1278	21	1	1	2	205	422	0	7	-9	-9
1279	21	1	1	2	205	423	0	4	-9	-9
1280	21	2	1	2	205	405	0	4	-9	-9
1281	21	2	1	2	205	395	0	2	-9	-9
1282	21	1	3	2	206	411	0	8	-9	-9
1283	21	1	3	2	206	417	0	7	-9	-9
1284	21	1	3	2	206	425	0	8	-9	-9
1285	21	1	3	2	206	421	0	8	-9	-9
1286	21	2	3	2	206	394	0	8	-9	-9
1287	21	2	3	2	206	397	0	8	-9	-9
1288	21	2	3	2	206	400	0	8	-9	-9
1289	21	2	3	2	206	408	0	5	-9	-9
1290	21	1	1	1	207	403	0	8	-9	-9
1291	21	1	3	2	208	382	0	4	-9	-9
1292	21	1	3	2	208	382	0	8	-9	-9
1293	21	2	3	2	208	346	0	8	-9	-9
1294	21	2	3	2	208	346	0	8	-9	-9
1295	21	2	3	2	208	360	0	4	-9	-9
1296	21	2	3	2	208	393	0	4	-9	-9
1297	21	1	3	2	209	370	0	4	-9	-9
1298	21	1	3	2	209	380	0	4	-9	-9
1299	21	1	3	2	209	383	0	8	-9	-9
1300	22	1	3	2	209	499	0	8	-9	-9
1301	21	2	3	2	209	374	0	8	-9	-9
1302	21	1	3	2	210	402	6.2	8	-9	-9
1303	21	1	3	2	210	403	6.2	8	-9	-9
1304	21	1	3	2	210	410	6.2	8	-9	-9
1305	21	1	3	2	210	400	6.2	8	-9	-9
1306	21	2	3	2	210	378	6.2	8	-9	-9
1307	21	2	3	2	210	377	6.2	8	-9	-9
1308	21	2	3	2	210	380	6.2	4	-9	-9
1309	21	2	3	2	210	366	6.2	8	-9	-9
1310	21	2	3	2	210	375	6.2	8	-9	-9
1311	21	1	1	1	211	407	0	4	-9	-9
1312	21	2	1	1	211	344	0	7	-9	-9
1313	21	2	1	1	211	382	0	8	-9	-9
1314	21	2	1	1	211	377	0	8	-9	-9
1315	22	1	3	2	212	396	0	1	-9	-9
1316	21	1	3	2	212	388	0	8	-9	-9
1317	21	2	3	2	212	383	0	8	-9	-9
1318	21	2	3	2	212	388	0	8	-9	-9
1319	22	2	3	2	212	394	0	8	-9	-9
1320	21	2	3	2	212	357	0	4	-9	-9
1321	21	2	3	2	212	367	0	8	-9	-9
1322	22	2	3	2	212	416	0	8	-9	-9
1323	21	1	1	2	213	379	0	8	-9	-9
1324	22	1	1	2	213	385	0	8	-9	-9
1325	21	1	1	2	213	379	0	5	-9	-9
1326	20	2	1	2	213	288	0	2	-9	-9
1327	22	2	1	2	213	384	0	4	-9	-9
1328	21	2	1	2	213	356	0	6	-9	-9
1329	21	2	1	2	213	372	0	8	-9	-9
1330	21	1	1	1	214	367	0	2	-9	-9
1331	22	1	1	1	214	404	0	8	-9	-9
1332	22	1	1	1	214	404	0	4	-9	-9
1333	22	1	1	1	214	404	0	2	-9	-9
1334	21	2	1	1	214	367	0	8	-9	-9
1335	21	2	1	1	214	343	0	7	-9	-9
1336	21	2	1	1	214	312	0	1	-9	-9
1337	22	1	3	2	215	361	0	8	-9	-9
1338	22	1	3	2	215	388	0	8	-9	-9
1339	22	1	3	2	215	382	0	8	-9	-9
1340	22	1	3	2	215	366	0	2	-9	-9
1341	22	1	3	2	215	366	0	4	-9	-9
1342	22	1	3	2	215	383	0	4	-9	-9
1343	22	2	3	2	215	383	0	8	-9	-9
1344	22	2	3	2	215	361	0	4	-9	-9
1345	22	2	3	2	215	426	0	8	-9	-9
1346	21	2	3	2	215	337	0	1	-9	-9
1347	22	1	3	2	216	388	0	8	-9	-9
1348	22	1	3	2	216	404	0	8	-9	-9
1349	22	1	3	2	216	416	0	8	-9	-9
1350	22	2	3	2	216	365	0	7	-9	-9
1351	22	2	3	2	216	382	0	4	-9	-9
1352	22	2	3	2	216	374	0	8	-9	-9
1353	22	2	3	2	216	359	0	8	-9	-9
1354	21	1	1	1	217	347	0	7	-9	-9
1355	22	1	1	1	217	422	0	8	-9	-9
1356	22	1	1	1	217	381	0	8	-9	-9
1357	22	1	1	1	217	375	0	8	-9	-9
1358	22	1	1	1	217	394	0	8	-9	-9
1359	23	1	1	2	218	448	0	4	-9	-9
1360	23	1	1	2	218	439	0	8	-9	-9
1361	22	1	1	2	218	431	0	2	-9	-9
1362	23	1	1	2	218	438	0	7	-9	-9
1363	22	1	1	2	218	413	0	4	-9	-9
1364	22	2	1	2	218	357	0	5	-9	-9
1365	22	2	1	2	218	364	0	4	-9	-9
1366	23	1	3	1	219	462	0	8	-9	-9
1367	23	1	3	1	219	456	0	8	-9	-9
1368	22	2	3	1	219	368	0	8	-9	-9
1369	22	2	3	1	219	423	0	8	-9	-9
1370	22	2	3	1	219	396	0	5	-9	-9
1371	22	1	3	2	220	417	0	3	-9	-9
1372	22	1	3	2	220	410	0	8	-9	-9
1373	22	1	3	2	220	417	0	8	0.46	1566
1374	23	1	3	2	220	456	0	4	-9	-9
1375	23	1	3	2	220	456	0	4	-9	-9
1376	23	1	3	2	220	457	0	8	-9	-9
1377	22	2	3	2	220	403	0	8	-9	-9
1378	23	2	3	2	220	479	0	8	-9	-9
1379	22	2	3	2	220	401	0	8	-9	-9
1380	23	1	3	2	221	454	0	7	-9	-9
1381	22	2	3	2	221	403	0	7	-9	-9
1382	22	2	3	2	221	377	0	8	-9	-9
1383	22	2	3	2	221	403	0	4	-9	-9
1384	22	2	3	2	221	404	0	3	-9	-9
1385	23	1	1	1	222	419	0	8	-9	-9
1386	23	1	1	1	222	426	0	4	-9	-9
1387	23	1	1	1	222	403	0	8	-9	-9
1388	22	2	1	1	222	376	0	8	-9	-9
1389	23	1	1	2	223	455	0	7	-9	-9
1390	23	1	1	2	223	392	0	8	-9	-9
1391	22	2	1	2	223	359	0	8	-9	-9
1392	22	2	1	2	223	364	0	8	-9	-9
1393	22	2	1	2	223	356	0	4	-9	-9
1394	23	2	1	2	224	384	0	4	-9	-9
1395	23	1	3	1	225	398	0	8	-9	-9
1396	23	1	3	1	225	414	0	7	-9	-9
1397	23	1	3	1	225	428	0	8	-9	-9
1398	23	2	3	1	225	374	0	8	-9	-9
1399	22	2	3	1	225	360	0	8	-9	-9
1400	23	1	1	1	226	412	0	8	0.19	3010
1401	23	1	1	1	226	426	0	7	-9	-9
1402	23	2	1	1	226	377	0	7	-9	-9
1403	23	2	1	1	226	377	0	8	0.33	1499
1404	23	2	1	1	226	369	0	4	-9	-9
1405	22	2	1	1	226	351	0	8	-9	-9
1406	23	1	1	1	227	424	0	2	-9	-9
1407	23	1	1	1	227	367	0	7	-9	-9
1408	23	1	1	1	227	416	0	4	-9	-9
1409	23	1	1	1	227	416	0	7	-9	-9
1410	22	2	1	1	227	355	0	8	-9	-9
1411	23	2	1	1	227	394	0	8	0.46	1496
1412	23	1	3	2	228	408	0	7	-9	-9
1413	23	1	3	2	228	408	0	7	-9	-9
1414	23	1	3	2	228	410	0	4	-9	-9
1415	23	2	3	2	228	386	0	8	-9	-9
1416	23	2	3	2	228	389	0	2	-9	-9
1417	23	2	3	2	228	373	0	1	-9	-9
1418	23	2	3	2	228	396	0	8	-9	-9
1419	23	1	1	1	229	420	0	7	-9	-9
1420	23	1	1	1	229	446	0	8	-9	-9
1421	23	1	1	1	229	441	0	2	-9	-9
1422	23	1	1	1	229	391	0	3	-9	-9
1423	23	2	1	1	229	394	0	4	-9	-9
1424	23	2	1	1	229	394	0	8	0.42	1493
1425	23	2	1	1	229	426	0	3	-9	-9
1426	23	2	1	1	229	428	0	5	-9	-9
1427	23	2	1	1	229	394	0	6	-9	-9
1428	23	2	1	1	229	391	0	2	-9	-9
1429	23	2	1	1	229	371	0	7	-9	-9
1430	23	1	3	2	230	435	0	4	-9	-9
1431	23	2	3	2	230	411	0	3	-9	-9
1432	23	2	3	2	230	411	0	3	-9	-9
1433	23	2	3	2	230	392	0	4	-9	-9
1434	23	2	3	2	230	414	0	8	-9	-9
1435	23	1	1	2	231	435	0	4	-9	-9
1436	23	1	1	2	231	395	0	7	-9	-9
1437	23	1	1	2	231	439	0	7	-9	-9
1438	23	1	1	2	231	444	0	8	-9	-9
1439	23	2	1	2	231	412	0	8	-9	-9
1440	23	2	1	1	232	392	0	3	-9	-9
1441	23	1	3	2	233	381	0	8	-9	-9
1442	23	1	3	2	233	401	0	6	-9	-9
1443	23	2	3	2	233	380	0	8	-9	-9
1444	23	2	3	2	233	371	0	8	-9	-9
1445	23	2	3	2	233	371	0	6	-9	-9
1446	23	1	3	1	234	387	0	8	-9	-9
1447	23	2	3	1	234	381	0	8	-9	-9
1448	19	2	3	1	234	417	0	8	-9	-9
1449	23	2	3	1	234	375	0	8	-9	-9
1450	23	2	3	1	234	383	0	8	-9	-9
1451	23	2	3	1	234	382	0	4	-9	-9
1452	23	2	3	1	234	387	0	2	-9	-9
1453	23	2	3	1	234	387	0	8	-9	-9
1454	22	1	1	2	235	244	0	5	-9	-9
1455	19	1	1	2	235	413	0	4	-9	-9
1456	19	1	1	2	235	413	0	2	-9	-9
1457	19	1	1	2	235	413	0	7	-9	-9
1458	23	2	1	2	235	380	0	4	-9	-9
1459	23	2	1	2	235	385	0	7	-9	-9
1460	19	1	1	2	236	398	0	7	-9	-9
1461	23	2	1	2	236	382	0	8	-9	-9
1462	23	2	1	2	236	376	0	8	-9	-9
1463	19	1	1	1	237	396	0	2	-9	-9
1464	19	1	1	1	237	395	0	7	-9	-9
1465	19	1	1	1	237	416	0	4	-9	-9
1466	19	1	3	2	238	393	12.5	8	-9	-9
1467	19	1	3	2	238	381	12.5	8	-9	-9
1468	19	1	3	2	238	390	12.5	8	-9	-9
1469	23	2	3	2	238	370	12.5	8	-9	-9
1470	14	2	3	0	0	291	0	8	-9	-9
1494	19	1	3	2	239	373	6.2	8	-9	-9
1495	19	1	3	2	239	376	6.2	6	-9	-9
1496	19	1	3	2	239	404	6.2	6	-9	-9
1497	19	1	3	2	239	364	6.2	1	-9	-9
1498	19	1	3	2	239	399	6.2	8	-9	-9
1499	19	2	3	2	239	378	6.2	4	-9	-9
1500	19	2	3	2	239	376	6.2	8	-9	-9
1501	19	1	1	2	240	397	0	4	-9	-9
1502	19	2	1	2	240	376	0	4	-9	-9
1503	19	2	1	2	240	355	0	8	-9	-9
1504	19	2	1	2	240	372	0	4	-9	-9
1505	19	1	3	2	241	409	0	8	-9	-9
1506	24	2	3	2	241	490	0	8	-9	-9
1507	19	2	3	2	241	375	0	8	-9	-9
1508	19	2	3	2	241	349	0	8	-9	-9
1509	19	2	3	2	241	370	0	8	-9	-9
1510	19	1	3	2	242	392	0	8	-9	-9
1511	23	1	3	2	242	301	0	4	-9	-9
1512	19	1	3	2	242	378	0	8	-9	-9
1513	19	1	3	2	242	387	0	8	-9	-9
1514	19	2	3	2	242	354	0	8	-9	-9
1515	19	2	3	2	242	378	0	8	-9	-9
1516	19	1	1	2	243	377	0	8	-9	-9
1517	19	1	1	2	243	362	0	8	-9	-9
1518	19	2	1	2	243	377	0	8	-9	-9
1519	24	1	3	2	244	449	0	8	-9	-9
1520	24	1	3	2	244	396	0	8	-9	-9
1521	24	1	3	2	244	403	0	8	-9	-9
1522	24	2	3	2	244	408	0	8	-9	-9
1523	19	2	3	2	244	382	0	8	-9	-9
1524	24	2	3	2	244	403	0	8	-9	-9
1525	19	2	3	2	244	389	0	8	-9	-9
1526	24	2	3	2	244	401	0	8	-9	-9
1527	24	1	1	2	245	398	0	4	-9	-9
1528	24	1	1	2	245	410	0	8	-9	-9
1529	24	1	1	2	245	411	0	8	-9	-9
1530	19	1	1	2	245	379	0	7	-9	-9
1531	24	2	1	2	245	412	0	8	-9	-9
1532	19	1	1	2	246	370	0	4	-9	-9
1533	24	1	1	2	246	397	0	3	-9	-9
1534	24	2	1	2	246	427	0	2	-9	-9
1535	24	2	1	2	246	418	0	3	-9	-9
1536	24	1	1	2	247	397	0	8	-9	-9
1537	24	1	1	2	247	402	0	8	-9	-9
1538	24	2	1	2	247	439	0	4	-9	-9
1539	24	2	1	2	247	413	0	3	-9	-9
1540	24	2	1	2	247	406	0	2	-9	-9
1541	23	1	3	1	248	270	0	1	-9	-9
1542	24	1	3	1	248	389	0	8	-9	-9
1543	19	1	3	1	248	365	0	8	-9	-9
1544	24	1	3	1	248	410	0	8	-9	-9
1545	24	2	3	1	248	389	0	8	-9	-9
1546	24	2	3	1	248	389	0	8	-9	-9
1547	24	2	3	1	248	377	0	8	-9	-9
1548	24	2	1	2	249	381	0	3	-9	-9
1549	24	2	1	2	249	384	0	5	-9	-9
1550	24	2	1	2	249	381	0	2	-9	-9
1551	24	2	1	2	249	377	0	6	-9	-9
1552	24	1	1	1	250	384	0	2	-9	-9
1553	24	1	1	1	250	391	0	2	-9	-9
1554	19	1	1	1	250	341	0	2	-9	-9
1555	24	2	1	1	250	384	0	4	-9	-9
1556	24	2	1	1	250	398	0	4	-9	-9
1557	24	2	1	1	250	389	0	3	-9	-9
1558	24	2	1	1	250	410	0	3	-9	-9
1559	24	1	1	1	251	384	0	8	-9	-9
1560	24	1	1	1	251	384	0	7	-9	-9
1561	24	2	1	1	251	398	0	8	-9	-9
1562	24	2	1	1	251	398	0	7	-9	-9
1563	24	2	1	1	251	410	0	8	0.21	2678
1564	24	1	1	1	252	365	0	2	-9	-9
1565	24	1	1	1	252	370	0	3	-9	-9
1566	24	1	1	1	252	390	0	3	-9	-9
1567	24	1	1	1	252	391	0	7	-9	-9
1568	24	2	1	1	252	391	0	7	-9	-9
1569	19	2	1	1	252	322	0	3	-9	-9
1570	24	2	1	1	252	391	0	2	-9	-9
1571	19	2	1	1	252	320	0	8	-9	-9
1572	19	2	1	1	252	320	0	7	-9	-9
1573	24	1	3	2	253	394	12.5	4	-9	-9
1574	23	1	3	2	253	234	12.5	4	-9	-9
1575	24	2	3	2	253	387	12.5	8	-9	-9
1576	24	2	3	2	253	387	12.5	8	-9	-9
1577	24	1	1	2	254	391	0	8	-9	-9
1578	19	1	1	2	254	313	0	8	-9	-9
1579	24	1	1	2	254	393	0	8	-9	-9
1580	24	2	1	2	254	383	0	4	-9	-9
1581	23	2	1	2	254	217	0	8	-9	-9
1582	25	2	1	2	254	425	0	8	0.33	1289
1583	24	2	1	2	254	370	0	4	-9	-9
1584	24	2	1	2	254	393	0	3	-9	-9
1585	24	1	3	2	255	359	0	8	-9	-9
1586	24	1	3	2	255	359	0	4	-9	-9
1587	24	1	3	2	255	367	0	4	-9	-9
1588	24	1	3	2	255	369	0	8	0.21	1272
1589	25	2	3	2	255	408	0	8	-9	-9
1590	24	2	3	2	255	400	0	8	-9	-9
1591	24	2	3	2	255	397	0	8	-9	-9
1592	24	1	3	2	256	401	0	8	-9	-9
1593	24	1	3	2	256	366	0	8	-9	-9
1594	24	1	3	2	256	401	0	8	-9	-9
1595	24	1	3	2	256	379	0	8	-9	-9
1596	24	1	3	2	256	393	0	8	-9	-9
1597	24	2	3	2	256	401	0	8	-9	-9
1598	24	2	3	2	256	401	0	8	-9	-9
1599	24	2	3	2	256	401	0	4	-9	-9
1600	25	2	3	2	256	429	0	4	-9	-9
1601	25	2	3	2	256	422	0	8	-9	-9
1602	24	1	1	2	257	375	0	8	-9	-9
1603	24	1	1	2	257	394	0	8	-9	-9
1604	25	2	1	2	257	416	0	2	-9	-9
1605	25	2	1	2	258	418	0	2	-9	-9
1606	24	1	1	1	259	383	0	7	-9	-9
1607	25	1	1	1	259	425	0	3	-9	-9
1608	24	1	3	1	260	371	0	8	0.24	3411
1609	25	1	3	1	260	407	0	8	-9	-9
1610	25	1	3	1	260	394	0	8	-9	-9
1611	25	1	3	1	260	395	0	8	-9	-9
1612	19	2	3	1	260	239	0	8	-9	-9
1613	25	2	3	1	260	385	0	8	-9	-9
1614	25	2	3	1	260	396	0	8	0.33	2380
1615	24	2	3	1	260	358	0	8	-9	-9
1616	24	2	3	1	260	372	0	8	-9	-9
1617	25	1	3	3	261	378	9.4	8	-9	-9
1618	25	1	3	3	261	393	9.4	8	-9	-9
1619	25	1	3	3	261	389	9.4	8	-9	-9
1620	25	2	3	3	261	378	9.4	8	-9	-9
1621	19	1	1	2	262	211	0	8	-9	-9
1622	25	1	1	2	263	416	0	4	-9	-9
1623	25	1	1	2	263	409	0	7	-9	-9
1624	25	1	1	2	263	400	0	2	-9	-9
1625	24	2	1	2	263	295	0	4	-9	-9
1626	25	2	1	2	263	387	0	8	-9	-9
1627	24	2	1	2	263	306	0	2	-9	-9
1628	25	2	1	2	263	387	0	7	-9	-9
1629	25	1	3	2	264	402	0	8	-9	-9
1630	25	2	3	2	264	404	0	8	-9	-9
1631	25	2	3	2	264	402	0	8	-9	-9
1632	25	1	1	2	265	378	0	2	-9	-9
1633	25	1	1	2	265	399	0	8	-9	-9
1634	25	1	1	2	265	383	0	8	-9	-9
1635	25	2	1	2	265	390	0	2	-9	-9
1636	25	2	1	2	265	383	0	2	-9	-9
1637	25	1	3	2	266	383	0	7	-9	-9
1638	25	1	3	2	266	397	0	8	-9	-9
1639	26	1	3	2	266	427	0	8	-9	-9
1640	24	1	3	2	266	287	0	8	-9	-9
1641	25	1	3	2	266	378	0	8	-9	-9
1642	26	1	3	2	266	418	0	8	-9	-9
1643	25	1	3	2	266	343	0	8	-9	-9
1644	26	1	3	2	266	425	0	8	-9	-9
1645	25	2	3	2	266	390	0	8	-9	-9
1646	25	1	3	2	267	370	12.5	8	-9	-9
1647	25	1	3	2	267	398	12.5	8	-9	-9
1648	26	1	3	2	267	417	12.5	6	-9	-9
1649	25	2	3	2	267	391	12.5	8	-9	-9
1650	25	2	1	2	268	353	0	8	-9	-9
1651	25	1	3	2	269	374	0	8	-9	-9
1652	26	1	3	2	269	400	0	8	-9	-9
1653	25	1	3	2	269	367	0	4	-9	-9
1654	26	1	3	2	269	440	0	8	-9	-9
1655	26	1	3	2	269	416	0	8	-9	-9
1656	25	1	3	2	269	374	0	8	-9	-9
1657	25	2	3	2	269	374	0	8	-9	-9
1658	24	2	3	2	269	282	0	1	-9	-9
1659	25	2	3	2	269	365	0	4	-9	-9
1660	26	1	1	2	270	415	0	4	-9	-9
1661	25	1	1	2	270	312	0	7	-9	-9
1662	25	2	1	2	270	371	0	8	-9	-9
1663	25	2	1	2	270	322	0	4	-9	-9
1664	26	1	1	2	271	412	0	4	-9	-9
1665	26	2	1	2	271	396	0	4	-9	-9
1666	24	2	1	2	271	255	0	1	-9	-9
1667	26	1	3	2	272	396	12.5	8	0.73	1114
1668	26	1	3	2	272	429	12.5	8	-9	-9
1669	26	1	3	2	272	409	12.5	8	-9	-9
1670	26	1	3	2	272	409	12.5	8	-9	-9
1671	26	1	3	2	272	433	12.5	8	-9	-9
1672	26	1	3	2	272	423	12.5	8	-9	-9
1673	26	1	3	2	272	409	12.5	8	-9	-9
1674	26	2	3	2	272	386	12.5	8	-9	-9
1675	26	1	3	2	273	412	0	8	-9	-9
1676	26	1	3	2	273	391	0	7	-9	-9
1677	26	1	3	2	273	391	0	4	-9	-9
1678	26	2	3	2	273	392	0	1	-9	-9
1679	26	2	3	2	273	391	0	4	-9	-9
1680	25	2	3	2	273	361	0	8	-9	-9
1681	26	1	1	2	274	446	12.5	8	-9	-9
1682	26	1	1	2	274	440	12.5	4	-9	-9
1683	26	1	1	2	274	440	12.5	8	0.15	1149
1684	26	2	1	2	274	377	12.5	8	-9	-9
1685	26	2	1	2	274	377	12.5	3	-9	-9
1686	25	2	1	2	274	370	12.5	8	-9	-9
1687	24	1	1	1	275	273	0	4	-9	-9
1688	26	1	1	1	275	416	0	5	-9	-9
1689	25	2	1	1	275	292	0	7	-9	-9
1690	26	2	1	1	275	383	0	2	-9	-9
1691	24	2	1	1	275	268	0	3	-9	-9
1692	25	2	1	1	275	310	0	4	-9	-9
1693	26	2	1	1	275	416	0	2	-9	-9
1694	26	1	1	2	276	431	0	4	-9	-9
1695	25	2	1	2	276	356	0	4	-9	-9
1696	26	1	1	2	277	438	0	8	-9	-9
1697	26	1	1	2	277	429	0	4	-9	-9
1698	26	1	1	2	277	417	0	4	-9	-9
1699	26	2	1	2	277	409	0	8	-9	-9
1700	26	2	1	2	277	393	0	8	-9	-9
1701	26	2	1	2	277	375	0	4	-9	-9
1702	26	1	1	2	278	417	0	8	-9	-9
1703	26	1	1	2	278	417	0	8	-9	-9
1704	26	1	1	2	278	403	0	8	-9	-9
1705	26	1	1	2	278	411	0	4	-9	-9
1706	26	1	1	2	278	360	0	7	-9	-9
1707	26	2	1	2	278	376	0	2	-9	-9
1708	26	2	1	2	278	391	0	2	-9	-9
1709	26	2	1	2	278	376	0	7	-9	-9
1710	26	2	1	2	278	390	0	8	-9	-9
1711	25	2	1	2	278	265	0	7	-9	-9
1712	26	1	1	1	279	415	0	3	-9	-9
1713	25	1	1	1	279	271	0	4	-9	-9
1714	26	1	1	1	279	401	0	4	-9	-9
1715	26	2	1	1	279	372	0	4	-9	-9
1716	26	2	1	1	279	365	0	4	-9	-9
1717	26	2	1	1	279	336	0	4	-9	-9
1718	26	2	1	1	279	376	0	3	-9	-9
1719	26	2	1	1	279	380	0	2	-9	-9
1720	26	1	3	2	280	366	0	8	-9	-9
1721	26	1	3	2	280	371	0	7	-9	-9
1722	26	1	3	2	280	352	0	4	-9	-9
1723	26	1	3	2	280	341	0	8	-9	-9
1724	26	2	3	2	280	376	0	8	-9	-9
1725	26	1	1	2	281	386	0	8	-9	-9
1726	25	1	1	2	281	280	0	8	-9	-9
1727	26	1	1	2	281	401	0	8	-9	-9
1728	26	1	1	2	281	401	0	8	-9	-9
1729	26	1	1	2	281	407	0	8	-9	-9
1730	26	2	1	2	281	393	0	6	-9	-9
1731	26	1	1	2	282	400	0	7	-9	-9
1732	26	2	1	2	282	378	0	7	-9	-9
1733	26	2	1	2	282	385	0	7	0.5	1094
1734	26	2	1	2	282	392	0	7	-9	-9
1735	26	2	1	2	282	334	0	8	-9	-9
1736	26	2	1	2	282	373	0	7	-9	-9
1737	27	1	1	1	283	411	0	3	-9	-9
1738	26	2	1	1	283	371	0	2	-9	-9
1739	26	2	1	1	283	383	0	4	-9	-9
1740	25	2	1	1	283	308	0	4	-9	-9
1741	27	1	1	2	284	480	0	7	-9	-9
1742	24	1	1	2	284	208	0	1	-9	-9
1743	27	1	1	2	284	431	0	8	-9	-9
1744	27	1	1	2	284	433	0	3	-9	-9
1745	27	1	1	2	284	417	0	7	-9	-9
1746	26	1	1	2	284	405	0	3	-9	-9
1747	27	1	1	2	284	419	0	4	-9	-9
1748	26	2	1	2	284	403	0	2	-9	-9
1749	26	2	1	2	284	382	0	7	-9	-9
1750	26	2	1	2	284	391	0	2	-9	-9
1751	27	1	1	2	285	415	0	3	-9	-9
1752	27	1	1	2	285	422	0	2	-9	-9
1753	27	1	1	2	285	401	0	7	-9	-9
1754	27	1	1	2	285	445	0	8	-9	-9
1755	26	2	1	2	285	315	0	2	-9	-9
1756	27	1	3	1	286	413	0	8	-9	-9
1757	27	1	3	1	286	415	0	8	-9	-9
1758	26	2	3	1	286	380	0	8	-9	-9
1759	26	2	3	1	286	337	0	3	-9	-9
1760	25	1	1	2	287	250	0	3	-9	-9
1761	27	1	1	2	287	409	0	3	-9	-9
1762	27	1	1	2	287	381	0	8	-9	-9
1763	27	1	1	2	287	417	0	3	-9	-9
1764	27	1	1	2	287	409	0	8	-9	-9
1765	26	2	1	2	287	367	0	8	-9	-9
1766	22	1	2	0	0	660	0	8	-9	-9
1800	26	1	1	2	288	317	0	8	-9	-9
1801	27	1	1	2	288	388	0	8	-9	-9
1802	27	1	1	2	288	396	0	8	-9	-9
1803	27	2	1	2	288	361	0	8	-9	-9
1804	26	2	1	2	288	338	0	8	-9	-9
1805	27	1	3	2	289	393	0	8	-9	-9
1806	27	1	3	2	289	374	0	8	-9	-9
1807	27	1	3	2	289	396	0	8	-9	-9
1808	27	2	3	2	289	353	0	8	-9	-9
1809	27	2	3	1	290	367	0	8	-9	-9
1810	27	1	3	2	291	384	0	8	-9	-9
1811	27	1	3	2	291	386	0	8	-9	-9
1812	27	2	3	2	291	363	0	8	-9	-9
1813	27	2	3	2	291	363	0	8	-9	-9
1814	27	2	3	2	291	344	0	8	-9	-9
1815	27	2	3	2	291	363	0	8	-9	-9
1816	27	2	3	2	291	365	0	8	-9	-9
1817	27	2	3	2	291	342	0	8	0.55	1017
1818	27	2	1	2	292	353	0	4	-9	-9
1819	27	2	1	2	292	353	0	2	-9	-9
1820	27	1	1	2	293	377	0	8	-9	-9
1821	27	1	1	2	293	391	0	2	-9	-9
1822	27	1	1	2	293	412	0	4	-9	-9
1823	27	2	1	2	293	335	0	3	-9	-9
1824	27	2	1	2	293	358	0	8	-9	-9
1825	27	2	1	2	293	358	0	4	-9	-9
1826	27	1	1	2	294	320	0	4	-9	-9
1827	27	1	1	2	294	402	0	8	-9	-9
1828	27	1	1	2	294	383	0	6	-9	-9
1829	27	1	1	2	294	388	0	8	-9	-9
1830	28	1	1	2	294	411	0	8	-9	-9
1831	27	2	1	2	294	339	0	7	-9	-9
1832	27	2	1	2	294	367	0	3	-9	-9
1833	27	1	1	2	295	400	0	4	-9	-9
1834	27	2	1	2	295	372	0	8	-9	-9
1835	27	2	1	2	295	367	0	8	-9	-9
1836	27	2	1	2	295	388	0	8	-9	-9
1837	27	2	1	2	295	348	0	7	-9	-9
1838	27	2	1	2	295	353	0	8	-9	-9
1839	27	1	1	1	296	400	0	6	-9	-9
1840	26	2	1	1	296	243	0	8	-9	-9
1841	27	2	1	1	296	372	0	3	-9	-9
1842	27	1	1	2	297	398	0	8	-9	-9
1843	27	1	1	2	297	398	0	2	-9	-9
1844	28	1	1	2	297	405	0	3	-9	-9
1845	27	1	1	2	297	391	0	2	-9	-9
1846	27	2	1	2	297	337	0	8	-9	-9
1847	27	2	1	2	297	347	0	8	-9	-9
1848	27	2	1	2	297	370	0	8	-9	-9
1849	27	2	1	2	297	347	0	8	-9	-9
1850	27	2	1	2	297	396	0	8	-9	-9
1851	28	1	3	2	298	431	0	8	-9	-9
1852	28	1	3	2	298	425	0	7	-9	-9
1853	27	2	3	2	298	363	0	8	-9	-9
1854	27	2	3	2	298	375	0	4	-9	-9
1855	28	2	3	2	298	384	0	8	-9	-9
1856	27	2	3	2	298	375	0	8	-9	-9
1857	27	2	3	2	298	373	0	8	-9	-9
1858	28	2	3	2	298	384	0	8	-9	-9
1859	28	1	1	2	299	371	0	4	-9	-9
1860	28	1	1	2	299	397	0	2	-9	-9
1861	28	1	1	2	299	390	0	4	-9	-9
1862	28	1	1	2	299	403	0	8	-9	-9
1863	28	1	1	2	299	397	0	8	-9	-9
1864	28	2	1	2	299	384	0	3	-9	-9
1865	27	2	1	2	299	369	0	8	-9	-9
1866	27	2	1	2	299	368	0	8	-9	-9
1867	27	2	1	2	299	360	0	2	-9	-9
1868	28	2	1	2	299	392	0	8	-9	-9
1869	28	1	3	2	300	390	0	8	-9	-9
1870	28	1	3	2	300	390	0	8	-9	-9
1871	28	1	3	2	300	376	0	8	-9	-9
1872	27	1	3	2	300	324	0	8	-9	-9
1873	28	1	3	2	300	418	0	8	-9	-9
1874	28	2	3	2	300	376	0	8	-9	-9
1875	27	2	3	2	300	341	0	1	-9	-9
1876	28	1	1	2	301	416	0	8	-9	-9
1877	28	1	1	2	301	429	0	4	-9	-9
1878	27	2	1	2	301	367	0	8	-9	-9
1879	28	2	1	2	301	388	0	8	-9	-9
1880	27	2	1	2	301	360	0	8	0.46	2473
1881	28	1	1	2	302	422	3.1	4	-9	-9
1882	28	1	1	2	302	383	3.1	8	-9	-9
1883	28	1	1	2	302	422	3.1	4	-9	-9
1884	28	2	1	2	302	381	3.1	8	0.31	2168
1885	28	2	1	2	302	388	3.1	3	-9	-9
1886	28	2	1	2	302	403	3.1	3	-9	-9
1887	28	2	1	2	302	369	3.1	4	-9	-9
1888	28	2	1	2	302	388	3.1	4	-9	-9
1889	28	1	3	2	303	402	6.2	8	-9	-9
1890	28	1	3	2	303	392	6.2	8	-9	-9
1891	28	1	3	2	303	444	6.2	4	-9	-9
1892	27	2	3	2	303	358	6.2	8	-9	-9
1893	28	2	3	2	303	360	6.2	8	-9	-9
1894	28	2	3	2	303	401	6.2	8	-9	-9
1895	26	1	3	2	304	169	12.5	7	-9	-9
1896	25	1	3	2	304	167	12.5	7	-9	-9
1897	27	1	3	2	304	326	12.5	8	-9	-9
1898	28	2	3	2	304	373	12.5	4	-9	-9
1899	28	2	3	2	304	415	12.5	8	-9	-9
1900	28	2	3	2	304	414	12.5	8	-9	-9
1901	28	2	3	2	304	401	12.5	8	0.36	943
1902	28	1	1	2	305	407	0	3	-9	-9
1903	28	2	1	2	305	384	0	4	-9	-9
1904	28	1	1	2	306	383	0	7	-9	-9
1905	27	1	1	2	306	295	0	3	-9	-9
1906	28	1	1	2	306	395	0	2	-9	-9
1907	28	1	1	2	306	408	0	2	-9	-9
1908	28	2	1	2	306	381	0	4	-9	-9
1909	28	2	1	2	306	401	0	2	-9	-9
1910	28	2	1	2	306	360	0	3	-9	-9
1911	28	2	1	2	306	383	0	2	-9	-9
1912	29	1	1	2	307	444	0	4	-9	-9
1913	28	2	1	2	307	381	0	4	-9	-9
1914	28	2	1	2	307	340	0	8	-9	-9
1915	27	1	1	2	308	242	0	8	-9	-9
1916	28	1	1	2	308	405	0	4	-9	-9
1917	28	2	1	2	308	369	0	2	-9	-9
1918	28	2	1	2	308	392	0	8	-9	-9
1919	28	2	1	2	308	377	0	8	-9	-9
1920	28	1	1	2	309	398	0	7	-9	-9
1921	28	2	1	2	309	395	0	8	0.31	2426
1922	28	2	1	2	309	405	0	8	-9	-9
1923	28	2	1	2	309	405	0	4	-9	-9
1924	28	2	1	2	309	395	0	4	-9	-9
1925	28	1	3	2	310	386	0	7	-9	-9
1926	28	1	3	2	310	390	0	4	-9	-9
1927	28	1	3	2	310	377	0	8	-9	-9
1928	29	1	3	2	310	403	0	4	-9	-9
1929	28	1	1	3	311	361	0	8	-9	-9
1930	28	1	1	3	311	373	0	8	-9	-9
1931	28	2	1	3	311	387	0	8	-9	-9
1932	28	2	1	3	311	376	0	2	-9	-9
1933	28	1	3	2	312	392	0	8	-9	-9
1934	28	2	3	2	312	372	0	8	-9	-9
1935	28	2	3	2	312	385	0	8	-9	-9
1936	28	2	3	2	312	385	0	8	-9	-9
1937	28	1	1	1	313	378	0	2	-9	-9
1938	29	1	1	1	313	408	0	2	-9	-9
1939	29	1	1	1	313	421	0	3	-9	-9
1940	29	1	1	1	313	420	0	4	-9	-9
1941	29	1	1	1	313	408	0	2	-9	-9
1942	28	1	1	1	313	368	0	7	-9	-9
1943	29	2	1	1	313	421	0	2	-9	-9
1944	29	2	1	1	313	414	0	3	-9	-9
1945	29	2	1	2	314	375	0	4	-9	-9
1946	29	1	3	2	315	372	0	4	-9	-9
1947	29	2	3	2	315	374	0	8	-9	-9
1948	29	2	3	2	315	373	0	8	-9	-9
1949	28	2	3	2	315	282	0	8	-9	-9
1950	29	2	3	2	315	380	0	4	-9	-9
1951	29	1	1	2	316	370	0	4	-9	-9
1952	29	1	1	2	316	377	0	4	-9	-9
1953	29	1	1	2	316	364	0	7	-9	-9
1954	28	1	1	2	316	292	0	8	-9	-9
1955	29	1	1	2	316	351	0	7	-9	-9
1956	27	1	1	2	316	216	0	6	-9	-9
1957	28	2	1	2	316	321	0	8	-9	-9
1958	29	2	1	2	316	351	0	8	-9	-9
1959	29	1	1	3	317	419	0	4	-9	-9
1960	29	1	1	3	317	414	0	4	-9	-9
1961	29	2	1	3	317	343	0	8	-9	-9
1962	29	2	1	3	317	363	0	2	-9	-9
1963	29	1	3	3	318	399	0	4	-9	-9
1964	29	1	3	3	318	399	0	8	-9	-9
1965	29	1	3	3	318	407	0	8	-9	-9
1966	29	2	1	2	319	361	0	6	-9	-9
1967	29	2	1	2	319	405	0	8	-9	-9
1968	29	2	1	2	319	370	0	8	-9	-9
1969	29	2	1	2	320	412	0	4	-9	-9
1970	30	1	1	2	321	464	0	6	-9	-9
1971	30	2	1	2	321	401	0	4	-9	-9
1972	29	1	3	3	322	336	4.7	8	-9	-9
1973	29	1	3	3	322	376	4.7	8	-9	-9
1974	29	2	3	3	322	364	4.7	8	-9	-9
1975	28	2	3	3	322	251	4.7	8	-9	-9
1976	29	1	1	2	323	346	0	8	0.38	458
1977	29	1	1	2	323	353	0	4	-9	-9
1978	29	1	1	2	323	353	0	4	-9	-9
1979	29	1	1	2	323	300	0	4	-9	-9
1980	30	1	1	2	323	400	0	3	-9	-9
1981	29	1	1	2	323	365	0	4	-9	-9
1982	29	2	1	2	323	339	0	2	-9	-9
1983	30	2	1	2	323	386	0	4	-9	-9
1984	29	2	1	2	323	360	0	3	-9	-9
1985	30	1	3	2	324	384	6.2	8	-9	-9
1986	30	1	3	2	324	375	6.2	8	-9	-9
1987	30	1	3	2	324	377	6.2	8	-9	-9
1988	30	2	3	2	324	375	6.2	8	-9	-9
1989	30	2	3	2	324	391	6.2	8	-9	-9
1990	29	2	3	2	324	347	6.2	8	-9	-9
1991	29	2	3	2	324	361	6.2	8	-9	-9
1992	30	1	3	2	325	377	0	8	-9	-9
1993	28	1	3	2	325	252	0	8	-9	-9
1994	30	1	3	2	325	377	0	8	-9	-9
1995	30	1	3	2	325	391	0	8	-9	-9
1996	29	2	3	2	325	356	0	8	-9	-9
1997	30	1	3	2	326	406	0	4	-9	-9
1998	30	1	3	2	326	385	0	8	-9	-9
1999	30	1	3	2	326	401	0	7	-9	-9
2000	30	1	3	2	326	380	0	4	-9	-9
2001	30	1	1	2	327	369	0	4	-9	-9
2002	30	1	1	1	328	385	0	3	-9	-9
2003	28	1	1	1	328	230	0	2	-9	-9
2004	27	2	1	1	328	132	0	2	-9	-9
2005	28	2	1	1	328	227	0	2	-9	-9
2006	29	2	1	1	328	283	0	2	-9	-9
2007	28	2	1	1	328	227	0	2	-9	-9
2008	28	2	1	1	328	185	0	3	-9	-9
2009	28	2	1	1	328	177	0	1	-9	-9
2010	30	1	1	2	329	361	0	3	-9	-9
2011	30	1	1	2	329	389	0	5	-9	-9
2012	30	2	1	2	329	380	0	3	-9	-9
2013	30	2	1	2	329	359	0	4	-9	-9
2014	30	1	1	3	330	417	0	8	-9	-9
2015	30	1	1	3	330	376	0	8	-9	-9
2016	30	2	1	3	330	383	0	8	0.33	1960
2017	30	2	1	3	330	376	0	8	-9	-9
2018	30	1	3	2	331	369	12.5	4	-9	-9
2019	31	1	3	2	331	427	12.5	8	-9	-9
2020	30	2	3	2	331	383	12.5	7	-9	-9
2021	30	2	3	2	331	380	12.5	8	-9	-9
2022	30	2	3	2	331	355	12.5	8	-9	-9
2023	29	1	1	2	332	261	0	8	-9	-9
2024	30	1	1	2	332	407	0	4	-9	-9
2025	30	2	1	2	332	374	0	3	-9	-9
2026	30	2	1	2	332	403	0	7	-9	-9
2027	30	2	1	2	332	403	0	8	0.42	733
2028	30	1	3	2	333	376	9.4	8	-9	-9
2029	30	1	3	2	333	390	9.4	8	-9	-9
2030	30	1	3	2	333	400	9.4	8	-9	-9
2031	30	1	3	2	333	394	9.4	7	-9	-9
2032	30	2	3	2	333	376	9.4	8	-9	-9
2033	30	2	3	2	333	389	9.4	8	-9	-9
2034	30	2	3	2	333	394	9.4	4	-9	-9
2035	30	2	3	2	334	393	0	8	-9	-9
2036	30	1	1	2	335	335	0	6	-9	-9
2037	29	1	1	2	335	272	0	4	-9	-9
2038	30	1	1	2	335	384	0	4	-9	-9
2039	30	2	1	2	335	383	0	4	-9	-9
2040	30	2	1	2	335	390	0	4	-9	-9
2041	30	2	1	2	335	361	0	4	-9	-9
2042	30	1	3	2	336	401	0	8	-9	-9
2043	30	1	3	2	336	331	0	8	-9	-9
2044	30	1	3	2	336	401	0	8	-9	-9
2045	30	1	3	2	336	401	0	8	-9	-9
2046	30	1	1	2	337	329	0	6	-9	-9
2047	30	2	1	2	337	357	0	4	-9	-9
2048	30	2	1	2	337	359	0	8	-9	-9
2049	31	2	1	2	337	419	0	4	-9	-9
2050	31	2	1	2	337	419	0	4	-9	-9
2051	30	2	1	2	337	399	0	8	-9	-9
2052	31	1	1	2	338	399	0	4	-9	-9
2053	30	1	1	2	338	341	0	2	-9	-9
2054	29	1	1	2	338	264	0	3	-9	-9
2055	31	1	1	2	338	399	0	3	-9	-9
2056	30	1	1	2	338	388	0	3	-9	-9
2057	30	2	1	2	338	397	0	7	-9	-9
2058	31	2	1	2	338	417	0	4	-9	-9
2059	30	2	1	2	338	391	0	3	-9	-9
2060	30	1	1	2	339	393	0	4	0.31	2737
2061	30	1	1	2	339	393	0	7	-9	-9
2062	30	2	1	2	339	384	0	3	-9	-9
2063	30	2	1	2	339	386	0	4	-9	-9
2064	30	2	1	2	339	374	0	4	-9	-9
2065	31	1	3	2	340	394	0	8	-9	-9
2066	30	1	3	2	340	392	0	6	-9	-9
2067	31	2	3	2	340	413	0	7	-9	-9
2068	30	2	3	2	340	385	0	8	-9	-9
2069	30	2	3	2	340	359	0	8	-9	-9
2070	30	2	3	2	340	336	0	8	-9	-9
2071	31	2	3	2	340	440	0	8	-9	-9
2072	31	2	3	2	340	434	0	8	-9	-9
2073	31	2	1	2	341	416	12.5	8	-9	-9
2074	31	2	1	2	341	420	12.5	5	-9	-9
2101	28	1	1	2	342	157	0	8	-9	-9
2102	30	1	1	2	342	348	0	4	-9	-9
2103	30	1	1	2	342	354	0	2	-9	-9
2104	31	1	1	2	342	375	0	8	-9	-9
2105	31	1	1	2	342	410	0	4	-9	-9
2106	30	1	1	2	342	354	0	2	-9	-9
2107	30	2	1	2	342	354	0	8	-9	-9
2108	30	2	1	2	342	314	0	4	-9	-9
2109	31	2	1	2	342	391	0	4	-9	-9
2110	31	1	3	3	343	388	1.6	8	-9	-9
2111	31	1	3	3	343	365	1.6	4	-9	-9
2112	31	2	3	3	343	399	1.6	1	-9	-9
2113	31	2	3	3	343	392	1.6	4	-9	-9
2114	31	2	3	3	343	393	1.6	8	-9	-9
2115	31	1	3	3	344	385	3.1	4	-9	-9
2116	30	1	3	3	344	276	3.1	4	-9	-9
2117	31	1	3	3	344	393	3.1	8	-9	-9
2118	31	2	3	3	344	375	3.1	8	-9	-9
2119	31	2	3	3	344	394	3.1	8	-9	-9
2120	30	2	3	3	344	284	3.1	8	-9	-9
2121	31	2	3	3	344	429	3.1	3	-9	-9
2122	31	2	3	3	344	430	3.1	8	-9	-9
2123	31	2	3	3	344	423	3.1	8	-9	-9
2124	31	2	1	2	345	405	0	8	-9	-9
2125	32	2	1	2	345	447	0	3	-9	-9
2126	32	2	1	2	345	447	0	8	-9	-9
2127	31	2	1	2	346	405	0	2	-9	-9
2128	29	2	1	2	346	224	0	8	-9	-9
2129	31	1	1	2	347	371	12.5	6	-9	-9
2130	31	1	1	2	347	371	12.5	4	-9	-9
2131	29	1	1	2	347	177	12.5	6	-9	-9
2132	31	1	1	2	347	377	12.5	4	-9	-9
2133	31	1	1	2	347	366	12.5	7	-9	-9
2134	31	1	1	2	348	351	0	4	-9	-9
2135	32	1	1	2	348	445	0	4	-9	-9
2136	31	1	1	2	348	405	0	7	-9	-9
2137	32	1	1	2	348	426	0	8	-9	-9
2138	31	1	1	2	348	351	0	3	-9	-9
2139	31	2	1	2	348	405	0	7	0.3	2414
2140	31	2	1	2	348	405	0	3	-9	-9
2141	31	2	3	2	349	392	12.5	8	-9	-9
2142	32	2	3	2	349	416	12.5	8	-9	-9
2143	31	1	3	3	350	371	9.4	8	-9	-9
2144	31	1	3	3	350	353	9.4	8	-9	-9
2145	32	2	3	3	350	419	9.4	8	0.32	2047
2146	31	1	3	3	351	385	0	1	-9	-9
2147	32	2	3	3	351	422	0	8	-9	-9
2148	31	2	3	3	351	370	0	8	-9	-9
2149	31	1	3	2	352	371	12.5	4	-9	-9
2150	31	1	3	2	352	371	12.5	8	-9	-9
2151	31	1	3	2	352	370	12.5	8	-9	-9
2152	32	2	3	2	352	418	12.5	8	-9	-9
2153	32	2	3	2	352	413	12.5	8	-9	-9
2154	32	2	3	2	352	407	12.5	8	-9	-9
2155	32	2	3	2	352	401	12.5	8	-9	-9
2156	31	2	3	2	352	352	12.5	6	-9	-9
2157	31	1	1	2	354	360	0	8	-9	-9
2158	31	1	1	2	354	360	0	8	-9	-9
2159	32	2	1	2	354	390	0	5	-9	-9
2160	32	1	1	2	355	390	0	2	-9	-9
2161	31	1	1	2	355	309	0	7	-9	-9
2162	32	1	1	2	355	395	0	7	-9	-9
2163	32	2	1	2	355	395	0	3	-9	-9
2164	32	2	1	2	355	410	0	1	-9	-9
2165	32	2	1	2	355	437	0	4	-9	-9
2166	32	2	1	2	355	410	0	3	-9	-9
2167	32	1	3	2	356	386	0	8	-9	-9
2168	32	1	3	2	356	384	0	4	-9	-9
2169	32	1	3	2	356	381	0	8	-9	-9
2170	32	2	3	2	356	415	0	8	-9	-9
2171	32	2	3	2	356	440	0	8	-9	-9
2172	32	2	3	2	356	415	0	8	-9	-9
2173	32	2	3	2	356	387	0	8	-9	-9
2174	32	1	1	2	357	411	0	3	-9	-9
2175	30	1	1	2	357	263	0	3	-9	-9
2176	32	1	1	2	357	402	0	2	-9	-9
2177	32	1	1	2	357	397	0	2	-9	-9
2178	30	1	1	2	357	236	0	8	-9	-9
2179	32	1	3	2	358	404	0	8	-9	-9
2180	32	2	3	2	358	406	0	8	0.33	583
2181	32	2	3	2	358	432	0	8	-9	-9
2182	30	2	3	2	358	224	0	7	-9	-9
2183	32	2	3	2	358	405	0	8	-9	-9
2184	32	1	1	2	359	377	0	5	0.43	361
2185	32	1	1	2	359	416	0	3	0.69	361
2186	32	1	1	2	359	416	0	3	0.39	767
2187	30	2	1	2	359	206	0	4	0.69	361
2188	32	2	1	2	359	417	0	3	0.32	361
2189	32	2	1	2	359	416	0	3	0.54	753
2190	32	1	3	2	360	423	0	8	-9	-9
2191	32	1	3	2	360	402	0	8	-9	-9
2192	33	1	3	2	360	445	0	4	-9	-9
2193	32	1	3	2	360	421	0	8	-9	-9
2194	32	1	3	2	360	421	0	8	-9	-9
2195	32	1	3	2	360	400	0	8	-9	-9
2196	32	1	3	2	360	437	0	8	-9	-9
2197	32	2	3	2	360	428	0	8	-9	-9
2198	33	2	3	2	360	445	0	4	-9	-9
2199	32	2	1	3	361	418	0	8	-9	-9
2200	30	1	1	2	362	180	0	4	-9	-9
2201	31	1	1	2	363	265	0	4	-9	-9
2202	30	2	1	2	363	190	0	8	-9	-9
2203	32	2	1	2	363	386	0	4	-9	-9
2204	33	2	1	2	363	424	0	7	-9	-9
2205	33	2	1	2	363	426	0	3	-9	-9
2206	32	1	1	2	364	386	0	7	-9	-9
2207	32	2	1	2	364	325	0	5	-9	-9
2208	33	2	1	2	364	432	0	4	-9	-9
2209	32	1	3	3	366	368	3.9	8	-9	-9
2210	33	1	3	3	366	395	3.9	4	-9	-9
2211	32	1	3	3	366	367	3.9	8	-9	-9
2212	33	1	3	3	366	415	3.9	4	-9	-9
2213	33	2	3	3	366	396	3.9	8	-9	-9
2214	33	2	3	3	366	384	3.9	8	0.45	1992
2215	33	2	3	3	366	415	3.9	4	-9	-9
2216	32	2	3	3	366	373	3.9	8	-9	-9
2217	33	2	3	3	366	411	3.9	8	-9	-9
2218	33	1	1	2	367	413	0	2	-9	-9
2219	33	1	1	2	367	413	0	2	-9	-9
2220	33	1	1	2	367	393	0	2	-9	-9
2221	33	1	1	2	367	409	0	3	-9	-9
2222	32	1	1	2	367	365	0	4	-9	-9
2223	33	2	1	2	367	409	0	2	-9	-9
2224	33	1	3	3	368	403	0	3	-9	-9
2225	33	1	3	3	368	405	0	8	-9	-9
2226	33	2	3	3	368	396	0	7	-9	-9
2227	33	2	1	2	369	410	0	3	-9	-9
2228	33	2	1	2	369	439	0	4	-9	-9
2229	33	1	3	3	370	386	0	8	-9	-9
2230	33	2	3	3	370	420	0	3	-9	-9
2231	33	2	3	3	370	410	0	3	-9	-9
2232	33	2	3	3	370	398	0	8	-9	-9
2233	33	2	1	2	371	398	0	3	-9	-9
2234	33	1	3	3	372	392	3.9	3	-9	-9
2235	33	1	3	3	372	407	3.9	3	-9	-9
2236	33	2	3	3	372	392	3.9	3	-9	-9
2237	34	2	3	3	372	429	3.9	3	-9	-9
2238	33	2	3	3	372	414	3.9	8	-9	-9
2239	33	1	1	3	373	379	15.6	3	-9	-9
2240	33	1	1	3	373	385	15.6	3	-9	-9
2241	34	2	1	3	373	436	15.6	3	-9	-9
2242	33	2	1	3	373	379	15.6	3	-9	-9
2243	33	2	1	3	373	420	15.6	3	-9	-9
2244	33	2	1	3	373	406	15.6	2	-9	-9
2245	33	1	1	2	375	384	0	3	-9	-9
2246	33	1	1	2	375	389	0	2	-9	-9
2247	32	1	1	2	375	248	0	8	-9	-9
2248	32	1	1	2	375	259	0	3	-9	-9
2249	33	2	1	2	375	404	0	3	-9	-9
2250	33	1	1	2	376	401	0	4	-9	-9
2251	33	1	1	2	376	401	0	2	-9	-9
2252	33	1	1	2	376	403	0	3	-9	-9
2253	33	2	1	2	376	409	0	2	-9	-9
2254	34	2	1	2	376	444	0	4	-9	-9
2255	32	1	3	3	377	308	0	2	-9	-9
2256	34	1	3	3	377	416	0	2	-9	-9
2257	34	2	3	3	377	436	0	3	-9	-9
2258	34	2	3	2	378	440	0	8	-9	-9
2259	33	2	3	2	378	384	0	7	-9	-9
2260	33	1	1	2	379	383	0	3	-9	-9
2261	33	1	1	2	379	383	0	6	-9	-9
2262	34	2	1	2	379	437	0	3	-9	-9
2263	34	2	1	2	379	403	0	2	-9	-9
2264	34	2	1	2	379	446	0	8	-9	-9
2265	34	2	1	2	379	405	0	3	-9	-9
2266	34	2	1	2	379	443	0	6	-9	-9
2267	32	1	1	2	380	290	12.5	3	-9	-9
2268	32	2	1	2	380	241	12.5	1	-9	-9
2269	34	2	1	2	380	459	12.5	3	-9	-9
2270	34	2	1	2	380	422	12.5	4	-9	-9
2271	34	2	1	3	381	455	0	3	-9	-9
2272	34	2	1	3	381	457	0	3	-9	-9
2273	34	2	1	3	381	444	0	4	-9	-9
2274	32	1	3	3	382	256	2.3	4	-9	-9
2275	34	2	3	3	382	452	2.3	8	0.32	2517
2276	34	2	3	3	382	440	2.3	6	-9	-9
2277	34	2	3	3	382	446	2.3	8	-9	-9
2278	34	1	1	3	383	375	6.2	8	0.22	1934
2279	33	1	1	3	383	357	6.2	4	-9	-9
2280	34	1	1	3	383	429	6.2	4	-9	-9
2281	33	2	1	3	383	337	6.2	3	-9	-9
2282	34	2	1	3	383	456	6.2	5	-9	-9
2283	34	2	1	3	383	429	6.2	8	-9	-9
2284	34	1	1	3	384	380	15.6	8	-9	-9
2285	34	1	1	3	384	429	15.6	4	0.14	403
2286	34	2	1	3	384	435	15.6	3	0.38	435
2287	34	1	3	3	385	370	0	8	-9	-9
2288	34	1	3	3	385	402	0	7	-9	-9
2289	34	2	3	3	385	444	0	8	-9	-9
2290	34	2	3	3	385	433	0	8	0.27	433
2291	34	2	3	3	385	437	0	8	0.43	2349
2292	34	1	1	2	386	409	3.1	5	-9	-9
2293	33	1	1	2	386	333	3.1	3	-9	-9
2294	34	1	1	2	386	401	3.1	4	-9	-9
2295	34	1	1	2	386	385	3.1	6	0.46	397
2296	34	2	1	2	386	425	3.1	3	0.62	425
2297	34	2	1	2	386	430	3.1	3	0.63	430
2298	34	1	3	2	388	381	12.5	8	-9	-9
2299	34	1	3	2	388	362	12.5	8	-9	-9
2300	34	1	3	2	388	376	12.5	8	-9	-9
2301	34	2	3	2	388	429	12.5	8	0.42	418
2302	32	2	3	2	388	209	12.5	8	-9	-9
2303	34	2	3	2	388	431	12.5	8	-9	-9
2304	33	1	1	2	389	325	0	4	-9	-9
2305	34	1	1	2	389	384	0	3	-9	-9
2306	34	1	1	2	389	401	0	3	0.54	343
2307	34	1	1	2	389	420	0	3	0.5	343
2308	33	2	1	2	389	316	0	3	-9	-9
2309	34	2	1	2	389	407	0	2	0.58	407
2310	35	2	1	2	389	444	0	3	0.58	343
2311	35	2	1	2	389	449	0	4	0.58	343
2312	34	1	1	2	390	383	0	8	-9	-9
2313	34	1	1	2	390	368	0	5	-9	-9
2314	34	1	1	2	390	384	0	4	-9	-9
2315	35	2	1	2	390	433	0	4	-9	-9
2316	35	2	1	2	390	426	0	4	-9	-9
2317	35	2	1	2	390	426	0	8	0.32	1873
2318	33	2	1	2	390	265	0	3	-9	-9
2319	34	2	1	2	391	328	0	4	-9	-9
2320	34	2	1	2	391	403	0	4	-9	-9
2321	34	1	1	2	392	369	0	4	-9	-9
2322	34	1	1	2	392	369	0	8	-9	-9
2323	35	2	1	2	392	409	0	3	-9	-9
2324	35	2	1	2	392	427	0	4	-9	-9
2325	35	2	1	2	392	418	0	8	-9	-9
2326	34	1	3	2	393	369	6.2	8	-9	-9
2327	34	1	3	2	393	376	6.2	3	0.67	376
2328	34	1	3	2	393	382	6.2	4	-9	-9
2329	34	1	3	2	393	382	6.2	8	-9	-9
2330	35	1	3	2	393	402	6.2	4	-9	-9
2331	35	2	3	2	393	420	6.2	5	-9	-9
2332	34	1	1	2	394	388	0	4	-9	-9
2333	34	1	1	2	394	356	0	8	-9	-9
2334	36	1	3	3	395	957	0	4	-9	-9
2335	34	1	3	3	395	371	0	8	-9	-9
2336	34	1	3	3	395	386	0	8	-9	-9
2337	35	2	3	3	395	416	0	8	0.27	1856
2338	35	2	3	3	395	450	0	8	-9	-9
2339	35	2	3	3	395	423	0	8	-9	-9
2340	34	1	3	2	396	367	0	8	-9	-9
2341	35	1	3	2	396	407	0	4	-9	-9
2342	34	1	3	2	396	372	0	8	-9	-9
2343	35	2	3	2	396	437	0	8	-9	-9
2344	35	2	3	2	396	433	0	8	-9	-9
2372	34	1	1	2	397	303	0	2	-9	-9
2373	34	1	1	2	397	355	0	4	-9	-9
2374	35	1	1	2	397	390	0	2	-9	-9
2375	35	1	1	2	397	387	0	3	-9	-9
2376	35	1	1	2	397	383	0	8	-9	-9
2377	35	2	1	2	397	401	0	8	-9	-9
2378	35	2	1	2	397	425	0	2	-9	-9
2379	35	2	1	2	397	425	0	6	0.33	2482
2380	35	1	3	3	398	376	15.6	7	-9	-9
2381	35	1	3	3	398	385	15.6	8	-9	-9
2382	35	1	3	3	398	368	15.6	3	-9	-9
2383	35	1	3	3	398	382	15.6	4	-9	-9
2384	35	2	3	3	398	419	15.6	8	-9	-9
2385	35	2	3	3	398	417	15.6	8	-9	-9
2386	35	2	3	3	398	420	15.6	8	-9	-9
2387	35	2	3	3	398	411	15.6	7	-9	-9
2388	35	2	3	3	398	419	15.6	8	-9	-9
2389	35	2	1	2	399	433	0	8	-9	-9
2390	35	1	3	3	400	370	0	8	-9	-9
2391	35	1	3	3	400	369	0	8	-9	-9
2392	35	2	3	3	400	410	0	8	-9	-9
2393	35	2	3	3	400	433	0	8	-9	-9
2394	35	2	3	3	400	425	0	8	-9	-9
2395	35	2	3	3	400	441	0	8	-9	-9
2396	35	2	3	3	400	425	0	8	-9	-9
2397	35	2	3	3	400	425	0	8	-9	-9
2398	35	1	3	3	401	394	15.6	3	-9	-9
2399	35	1	3	3	401	368	15.6	7	-9	-9
2400	35	2	3	3	401	412	15.6	7	-9	-9
2401	35	1	3	3	402	379	0	4	-9	-9
2402	35	2	3	3	402	408	0	4	-9	-9
2403	35	2	3	3	402	400	0	4	-9	-9
2404	34	1	1	3	403	249	0	3	-9	-9
2405	37	2	1	3	403	434	0	3	-9	-9
2406	35	2	1	3	403	389	0	8	-9	-9
2407	37	1	1	3	404	432	15.6	4	-9	-9
2408	37	2	1	2	405	396	0	3	-9	-9
2409	37	2	1	2	405	398	0	3	-9	-9
2410	37	2	1	2	405	396	0	7	-9	-9
2411	37	2	1	2	405	398	0	3	-9	-9
2412	37	2	1	2	405	424	0	7	-9	-9
2413	35	1	1	2	406	348	12.5	4	-9	-9
2414	35	1	1	2	406	350	12.5	8	-9	-9
2415	35	1	1	2	406	357	12.5	3	-9	-9
2416	37	1	1	2	407	382	0	3	-9	-9
2417	37	1	1	2	407	384	0	8	-9	-9
2418	35	1	1	2	407	326	0	4	-9	-9
2419	34	2	1	2	407	223	0	8	-9	-9
2420	35	2	1	2	407	332	0	5	-9	-9
2421	35	1	3	2	408	359	0	8	-9	-9
[truncated: 10,497 more rows]
