# Supplementary material for: Genetic improvement of hip-extended scores in 3 breeds of guide dogs using estimated breeding values: Notable progress but more improvement is needed
Source: PLoS One. 2019 Feb 22;14(2):e0212544. doi: 10.1371/journal.pone.0212544 (PMC6386262; doi:10.1371/journal.pone.0212544)
Supplement: S3 File — (CSV) [file pone.0212544.s003.csv]

DogID	SireID	DamID	Breed
1	0	0	1
3	0	0	1
5	0	0	1
6	0	0	1
7	1	6	1
8	0	0	1
10	0	0	1
12	0	0	1
13	0	0	1
14	0	0	1
15	0	0	1
16	0	0	1
17	0	0	1
18	0	0	3
19	0	0	1
20	0	0	1
21	0	0	1
22	0	0	1
23	14	3	1
24	14	3	1
25	0	0	1
27	0	0	1
29	0	0	1
30	0	0	1
31	0	0	1
32	0	0	1
34	0	0	3
35	15	13	1
36	0	0	1
37	0	0	1
38	15	12	1
39	0	0	3
40	0	0	3
41	0	0	1
42	0	0	3
43	0	0	3
47	0	0	1
49	16	5	1
50	7	31	1
51	0	0	1
52	16	25	1
54	18	39	3
55	23	29	1
56	41	8	1
57	0	0	3
58	0	0	1
60	0	0	3
61	0	0	3
62	0	0	3
63	0	0	3
65	0	0	1
67	0	0	3
69	32	27	1
70	18	42	3
71	18	40	3
72	34	43	3
73	34	43	3
74	16	37	1
75	18	39	3
76	18	39	3
77	18	39	3
78	18	39	3
79	32	20	1
80	18	43	3
81	18	43	3
82	23	19	1
84	0	0	3
85	0	0	1
86	0	0	3
87	0	0	1
88	0	0	1
89	0	0	3
91	0	0	3
92	0	0	1
93	18	39	3
94	18	39	3
95	18	39	3
96	36	30	1
97	18	42	3
98	18	42	3
99	65	10	1
100	32	25	1
101	32	25	1
102	61	43	3
103	61	43	3
104	61	43	3
105	61	43	3
106	61	43	3
107	65	51	1
108	65	51	1
109	65	51	1
110	65	51	1
111	61	63	3
112	61	63	3
113	52	20	1
114	52	20	1
115	32	58	1
116	32	58	1
117	32	58	1
118	15	47	1
119	49	10	1
120	49	10	1
121	49	10	1
122	49	10	1
123	49	10	1
124	49	37	1
125	49	37	1
126	49	37	1
127	52	21	1
128	52	21	1
129	52	21	1
130	52	21	1
131	52	21	1
132	52	21	1
133	52	21	1
134	84	60	3
135	84	60	3
136	84	60	3
137	84	60	3
138	84	60	3
139	84	60	3
140	84	60	3
141	84	60	3
142	61	67	3
143	61	67	3
144	61	67	3
145	61	67	3
146	61	67	3
147	61	67	3
148	61	67	3
149	61	67	3
150	61	67	3
151	49	25	1
152	49	25	1
153	49	25	1
154	49	25	1
155	49	25	1
156	49	25	1
157	49	25	1
158	49	25	1
159	61	71	3
160	61	71	3
161	61	71	3
162	61	71	3
163	61	71	3
164	15	22	1
165	15	22	1
166	15	22	1
167	15	22	1
168	15	22	1
169	65	31	1
170	15	87	1
171	15	87	1
172	0	0	3
173	0	0	3
174	0	0	3
175	0	0	1
176	0	0	1
177	0	0	1
179	0	0	3
180	0	0	1
181	0	0	3
182	0	0	3
183	18	57	3
184	18	57	3
185	18	57	3
186	18	57	3
187	18	57	3
188	61	62	3
189	61	62	3
190	61	62	3
191	61	62	3
192	61	62	3
193	61	62	3
194	61	62	3
195	61	62	3
196	61	62	3
197	86	43	3
198	86	43	3
199	86	43	3
200	86	43	3
201	86	43	3
202	86	43	3
203	86	43	3
204	49	20	1
205	49	20	1
206	49	20	1
207	49	20	1
208	49	20	1
209	49	20	1
210	86	89	3
211	86	89	3
212	86	89	3
213	86	89	3
214	86	89	3
215	86	89	3
216	86	89	3
217	86	89	3
218	32	51	1
219	86	63	3
220	86	63	3
221	86	63	3
222	86	63	3
223	86	63	3
224	86	63	3
225	86	39	3
226	86	39	3
227	86	39	3
228	86	39	3
229	86	39	3
230	86	39	3
231	86	39	3
232	86	39	3
233	86	39	3
234	86	71	3
235	86	71	3
236	86	71	3
237	86	71	3
238	86	71	3
239	86	71	3
240	18	60	3
241	18	60	3
242	18	60	3
243	18	60	3
244	18	60	3
245	18	60	3
246	18	60	3
247	18	60	3
248	52	85	1
249	52	85	1
250	52	85	1
251	52	85	1
252	15	176	1
253	15	176	1
254	15	176	1
255	15	176	1
256	15	176	1
257	15	176	1
258	52	58	1
259	15	47	1
260	15	47	1
261	15	47	1
262	15	47	1
263	15	47	1
264	15	47	1
265	61	43	3
266	61	43	3
267	61	43	3
268	61	43	3
269	61	43	3
270	61	43	3
271	61	43	3
272	52	21	1
273	61	89	3
274	61	89	3
275	61	89	3
276	61	89	3
277	61	89	3
278	61	89	3
279	61	89	3
280	61	89	3
281	61	89	3
282	15	51	1
283	15	51	1
284	15	51	1
285	15	51	1
286	15	51	1
287	15	51	1
288	15	51	1
289	15	51	1
290	52	25	1
291	52	25	1
292	52	25	1
293	15	27	1
294	15	27	1
295	18	173	3
296	18	173	3
297	18	173	3
298	18	173	3
299	18	173	3
300	18	173	3
301	18	173	3
302	18	173	3
303	18	173	3
304	15	22	1
305	15	22	1
306	15	22	1
307	15	22	1
308	15	22	1
309	15	22	1
310	61	39	3
311	61	39	3
312	61	39	3
313	61	39	3
314	61	39	3
315	61	39	3
316	61	39	3
317	52	175	1
318	52	175	1
319	52	175	1
320	52	175	1
321	52	175	1
322	61	71	3
323	61	71	3
324	61	71	3
325	61	71	3
326	61	71	3
327	61	71	3
328	52	30	1
329	86	57	3
330	86	57	3
331	86	57	3
332	86	57	3
333	86	57	3
334	86	57	3
335	86	57	3
336	86	57	3
337	86	62	3
338	86	62	3
339	86	62	3
340	86	62	3
341	86	62	3
342	86	62	3
343	86	62	3
344	86	62	3
345	86	62	3
346	86	62	3
347	18	63	3
348	18	63	3
349	18	63	3
350	18	63	3
351	18	63	3
352	18	63	3
353	18	63	3
354	18	63	3
355	18	63	3
356	15	85	1
357	15	85	1
358	15	85	1
359	15	85	1
360	0	0	3
361	0	0	1
362	0	0	1
363	0	0	1
364	0	0	1
365	0	0	1
366	0	0	1
367	86	60	3
368	86	60	3
369	86	60	3
370	86	60	3
371	18	172	3
372	18	172	3
373	18	172	3
374	18	172	3
375	18	172	3
376	18	172	3
377	52	47	1
378	52	47	1
379	52	20	1
380	52	20	1
381	52	20	1
382	52	20	1
383	52	20	1
384	52	20	1
385	52	20	1
386	15	37	1
387	15	37	1
388	86	43	3
389	86	43	3
390	86	43	3
391	86	43	3
392	86	43	3
393	86	43	3
394	18	91	3
395	18	91	3
396	18	91	3
397	118	176	1
398	118	176	1
399	118	176	1
400	118	176	1
401	118	176	1
402	118	176	1
403	15	10	1
404	15	10	1
405	15	10	1
406	15	10	1
407	118	180	1
408	118	180	1
409	118	180	1
410	118	180	1
411	118	180	1
412	118	180	1
413	118	180	1
414	18	89	3
415	18	89	3
416	18	89	3
417	18	89	3
418	18	89	3
419	18	89	3
420	18	89	3
421	18	89	3
422	118	22	1
423	118	22	1
424	118	22	1
425	118	22	1
426	118	22	1
427	99	175	1
428	99	175	1
429	15	31	1
430	15	31	1
431	15	31	1
432	15	25	1
433	15	25	1
434	15	25	1
435	15	25	1
436	118	114	1
437	118	114	1
438	118	114	1
439	118	114	1
440	118	114	1
441	118	114	1
442	99	51	1
443	99	51	1
444	99	51	1
445	99	51	1
446	99	51	1
447	99	51	1
448	86	71	3
449	86	71	3
450	86	71	3
451	86	71	3
452	86	71	3
453	18	174	3
454	18	174	3
455	18	174	3
456	18	174	3
457	18	174	3
458	18	174	3
459	18	174	3
460	18	174	3
461	18	174	3
462	103	173	3
463	103	173	3
464	103	173	3
465	103	173	3
466	103	173	3
467	103	173	3
468	52	88	1
469	52	88	1
470	52	88	1
471	52	88	1
472	52	88	1
473	52	88	1
474	52	88	1
475	118	87	1
476	118	87	1
477	118	87	1
478	118	87	1
479	118	87	1
480	118	87	1
481	118	87	1
482	118	87	1
483	118	87	1
484	118	87	1
485	86	179	3
486	86	179	3
487	118	177	1
488	118	177	1
489	118	177	1
490	118	177	1
491	118	177	1
492	118	177	1
493	99	47	1
494	99	47	1
495	99	47	1
496	86	106	3
497	86	106	3
498	86	106	3
499	86	106	3
500	86	106	3
501	18	172	3
502	18	172	3
503	18	172	3
504	18	172	3
505	18	172	3
506	18	172	3
507	18	172	3
508	103	62	3
509	103	62	3
510	103	62	3
511	103	62	3
512	103	62	3
513	103	91	3
514	103	91	3
515	103	91	3
516	103	91	3
517	118	175	1
518	118	175	1
519	118	175	1
520	118	175	1
521	18	196	3
522	18	196	3
523	18	196	3
524	18	196	3
525	18	196	3
526	18	196	3
527	99	22	1
528	99	22	1
529	99	22	1
530	99	22	1
531	99	85	1
532	99	85	1
533	99	85	1
534	99	85	1
535	99	85	1
536	99	85	1
537	99	25	1
538	99	25	1
539	99	25	1
540	99	25	1
541	99	25	1
542	211	57	3
543	211	57	3
544	211	57	3
545	211	57	3
546	52	180	1
547	52	180	1
548	52	180	1
549	52	180	1
550	52	180	1
551	86	181	3
552	86	181	3
553	86	181	3
554	86	181	3
555	86	181	3
556	52	361	1
557	52	361	1
558	52	361	1
559	52	361	1
560	52	361	1
561	52	361	1
562	52	361	1
563	118	88	1
564	118	88	1
565	118	88	1
566	118	88	1
567	118	88	1
568	103	71	3
569	103	71	3
570	103	71	3
571	103	71	3
572	211	173	3
573	211	173	3
574	211	173	3
575	211	173	3
576	211	173	3
577	211	173	3
578	211	173	3
579	211	173	3
580	211	173	3
581	52	169	1
582	52	169	1
583	52	169	1
584	52	169	1
585	52	169	1
586	52	169	1
587	0	0	1
588	0	0	3
589	0	0	1
590	362	87	1
591	362	87	1
592	362	87	1
593	362	87	1
594	362	87	1
595	362	87	1
596	362	87	1
597	99	177	1
598	99	177	1
599	99	177	1
600	99	177	1
601	99	177	1
602	99	177	1
603	99	177	1
604	211	43	3
605	211	43	3
606	211	43	3
607	211	43	3
608	211	43	3
609	211	43	3
610	103	179	3
611	103	179	3
612	103	179	3
613	103	179	3
614	103	179	3
615	99	20	1
616	99	20	1
617	99	20	1
618	99	20	1
619	118	110	1
620	118	110	1
621	118	110	1
622	362	51	1
623	362	51	1
624	362	51	1
625	362	51	1
626	362	51	1
627	362	51	1
628	362	51	1
629	362	51	1
630	182	172	3
631	182	172	3
632	182	172	3
633	182	172	3
634	182	172	3
635	182	172	3
636	182	172	3
637	118	175	1
638	118	175	1
639	118	175	1
640	118	175	1
641	118	175	1
642	182	106	3
643	182	106	3
644	182	106	3
645	182	106	3
646	182	106	3
647	99	22	1
648	99	22	1
649	99	22	1
650	99	22	1
651	99	22	1
652	52	85	1
653	182	174	3
654	182	174	3
655	182	174	3
656	182	174	3
657	182	174	3
658	182	174	3
659	211	62	3
660	211	62	3
661	211	62	3
662	211	62	3
663	211	62	3
664	211	62	3
665	182	196	3
666	182	196	3
667	182	196	3
668	182	196	3
669	182	196	3
670	182	196	3
671	182	196	3
672	182	196	3
673	182	181	3
674	182	181	3
675	182	71	3
676	99	180	1
677	99	180	1
678	99	180	1
679	99	180	1
680	99	180	1
681	99	88	1
682	99	88	1
683	99	88	1
684	99	88	1
685	99	88	1
686	99	88	1
687	99	88	1
688	99	88	1
689	118	361	1
690	211	344	3
691	211	344	3
692	211	344	3
693	211	344	3
694	211	344	3
695	211	344	3
696	182	57	3
697	182	57	3
698	182	57	3
699	182	57	3
700	364	177	1
701	364	177	1
702	364	177	1
703	364	177	1
704	99	87	1
705	99	87	1
706	99	87	1
707	364	169	1
708	364	169	1
709	364	169	1
710	364	169	1
711	364	169	1
712	86	173	3
713	86	173	3
714	86	173	3
715	86	173	3
716	86	173	3
717	86	173	3
718	86	173	3
719	364	175	1
720	86	360	3
721	86	360	3
722	86	360	3
723	86	360	3
724	86	360	3
725	86	360	3
726	364	110	1
727	364	110	1
728	364	110	1
729	103	588	3
730	103	588	3
731	86	179	3
732	86	179	3
733	86	179	3
734	86	179	3
735	0	0	2
736	0	0	2
737	0	0	2
738	0	0	2
739	0	0	2
740	0	0	2
741	0	0	2
742	0	0	2
743	0	0	2
744	0	0	2
745	738	735	2
746	0	0	2
747	0	0	2
748	0	0	1
749	0	0	3
750	737	736	2
751	739	741	2
752	0	0	2
753	0	0	2
754	0	0	2
755	0	0	1
756	0	0	3
757	0	0	2
758	0	0	2
759	0	0	3
760	0	0	3
761	0	0	1
762	0	0	1
763	0	0	2
764	0	0	3
765	0	0	2
766	0	0	2
767	0	0	2
768	0	0	2
769	0	0	2
770	0	0	2
771	0	0	2
772	0	0	3
773	0	0	3
774	0	0	1
775	0	0	2
776	0	0	2
777	750	751	2
778	0	0	2
779	0	0	2
780	0	0	2
781	0	0	2
782	0	0	2
783	0	0	2
784	0	0	2
785	0	0	2
786	0	0	3
787	0	0	3
788	748	762	1
789	0	0	1
790	0	0	1
791	0	0	3
792	0	0	2
793	744	763	2
794	0	0	2
795	0	0	3
796	0	0	2
797	0	0	2
798	0	0	2
799	743	771	2
800	0	0	2
801	0	0	1
802	756	0	3
803	0	0	3
804	0	0	2
805	0	0	2
806	0	0	2
807	752	757	2
808	767	754	2
809	740	758	2
810	0	0	2
811	0	0	2
812	0	0	2
813	0	0	2
814	0	0	3
815	749	0	3
816	0	0	1
817	0	0	1
818	0	0	1
819	0	0	1
820	0	0	1
821	0	0	3
822	768	782	2
823	0	0	2
824	0	0	3
825	0	0	3
826	746	765	2
827	753	777	2
828	0	0	2
829	0	0	2
830	0	0	2
831	792	781	2
832	785	800	2
833	0	0	2
834	0	0	2
835	0	0	2
836	0	0	2
837	0	0	2
838	742	770	2
839	0	0	2
840	0	0	2
841	0	0	3
842	0	0	3
843	789	755	1
844	0	0	1
845	0	0	1
846	0	0	3
847	0	0	3
848	0	0	2
849	0	0	2
850	0	0	2
851	794	805	2
852	792	839	2
853	0	0	2
854	0	0	2
855	0	0	2
856	0	795	3
857	0	0	2
858	0	0	3
859	745	832	2
860	0	0	2
861	0	0	2
862	742	836	2
863	742	812	2
864	0	0	2
865	0	0	2
866	0	0	2
867	0	0	3
868	0	0	3
869	0	0	3
870	0	0	3
871	801	761	1
872	0	0	1
873	0	0	3
874	0	0	2
875	793	851	2
876	0	0	2
877	0	0	2
878	0	0	2
879	0	0	3
880	0	0	2
881	807	827	2
882	808	809	2
883	766	778	2
884	768	782	2
885	0	0	2
886	747	833	2
887	0	0	2
888	840	783	2
889	786	787	3
890	790	844	1
891	0	0	1
892	0	0	3
893	0	0	1
894	0	0	1
895	803	791	3
896	0	0	2
897	0	0	2
898	0	0	2
899	865	813	2
900	0	0	2
901	825	0	3
902	0	0	3
903	0	0	3
904	780	798	2
905	810	777	2
906	0	0	2
907	828	829	2
908	837	769	2
909	0	0	2
910	0	0	2
911	0	0	3
912	0	0	3
913	772	842	3
914	869	760	3
915	869	868	3
916	843	871	1
917	789	0	1
918	0	0	1
919	0	0	1
920	818	819	1
921	0	0	1
922	0	0	1
923	0	0	1
924	0	0	1
925	0	0	1
926	0	0	3
927	846	847	3
928	0	0	3
929	888	799	2
930	804	853	2
931	855	878	2
932	0	0	2
933	0	0	3
934	0	0	2
935	823	796	2
936	881	777	2
937	797	779	2
938	811	830	2
939	884	885	2
940	0	0	3
941	835	861	2
942	0	0	3
943	0	0	3
944	0	0	3
945	912	759	3
946	0	0	3
947	0	0	2
948	0	0	1
949	0	0	1
950	0	0	1
951	0	0	1
952	0	0	1
953	774	845	1
954	52	22	1
955	211	172	3
956	211	172	3
957	211	172	3
958	211	172	3
959	211	172	3
960	211	172	3
961	211	172	3
962	182	181	3
963	182	181	3
964	182	181	3
965	182	181	3
966	182	181	3
967	182	181	3
968	182	181	3
969	182	181	3
970	365	51	1
971	365	51	1
972	365	51	1
973	365	51	1
974	365	51	1
975	365	51	1
976	365	51	1
977	182	106	3
978	182	106	3
979	182	106	3
980	182	106	3
981	182	106	3
982	182	106	3
983	86	323	3
984	86	323	3
985	86	323	3
986	86	323	3
987	86	323	3
988	86	323	3
989	86	323	3
990	86	323	3
991	86	323	3
992	86	323	3
993	182	233	3
994	182	233	3
995	182	233	3
996	182	233	3
997	182	233	3
998	182	233	3
999	211	196	3
1000	211	196	3
1001	211	196	3
1002	211	196	3
1003	211	196	3
1004	211	196	3
1005	211	196	3
1006	364	180	1
1007	364	180	1
1008	364	180	1
1009	364	180	1
1010	364	180	1
1011	364	180	1
1012	364	180	1
1013	364	180	1
1014	365	361	1
1015	365	177	1
1016	365	177	1
1017	365	177	1
1018	365	177	1
1019	86	174	3
1020	86	174	3
1021	86	174	3
1022	86	174	3
1023	86	174	3
1024	86	174	3
1025	86	174	3
1026	86	174	3
1027	52	87	1
1028	52	87	1
1029	52	87	1
1030	86	57	3
1031	86	57	3
1032	86	57	3
1033	86	57	3
1034	86	57	3
1035	86	57	3
1036	86	57	3
1037	99	169	1
1038	99	169	1
1039	99	169	1
1040	92	85	1
1041	92	85	1
1042	92	85	1
1043	92	85	1
1044	92	85	1
1045	86	62	3
1046	86	62	3
1047	182	173	3
1048	182	173	3
1049	182	173	3
1050	182	173	3
1051	182	173	3
1052	182	173	3
1053	182	173	3
1054	182	173	3
1055	99	110	1
1056	99	110	1
1057	211	179	3
1058	211	179	3
1059	211	179	3
1060	211	179	3
1061	211	179	3
1062	92	488	1
1063	92	488	1
1064	92	488	1
1065	92	488	1
1066	92	488	1
1067	92	488	1
1068	92	488	1
1069	893	22	1
1070	893	22	1
1071	893	22	1
1072	893	22	1
1073	873	497	3
1074	873	497	3
1075	873	497	3
1076	873	497	3
1077	873	497	3
1078	873	497	3
1079	873	497	3
1080	211	360	3
1081	211	360	3
1082	211	360	3
1083	211	360	3
1084	211	360	3
1085	211	360	3
1086	211	360	3
1087	211	360	3
1088	211	360	3
1089	873	181	3
1090	873	181	3
1091	873	181	3
1092	873	181	3
1093	873	181	3
1094	873	181	3
1095	873	181	3
1096	873	181	3
1097	872	587	1
1098	872	587	1
1099	211	588	3
1100	211	588	3
1101	211	588	3
1102	211	588	3
1103	211	588	3
1104	92	366	1
1105	92	366	1
1106	92	366	1
1107	92	366	1
1108	92	366	1
1109	92	366	1
1110	99	894	1
1111	99	894	1
1112	99	894	1
1113	99	894	1
1114	873	571	3
1115	873	571	3
1116	873	571	3
1117	873	571	3
1118	873	571	3
1119	86	233	3
1120	86	233	3
1121	86	233	3
1122	86	233	3
1123	86	233	3
1124	86	233	3
1125	524	106	3
1126	524	106	3
1127	524	106	3
1128	524	106	3
1129	524	106	3
1130	873	323	3
1131	873	323	3
1132	873	323	3
1133	873	323	3
1134	873	323	3
1135	873	323	3
1136	873	323	3
1137	872	177	1
1138	872	177	1
1139	872	177	1
1140	872	177	1
1141	872	177	1
1142	873	196	3
1143	873	196	3
1144	873	196	3
1145	873	196	3
1146	873	196	3
1147	873	196	3
1148	873	512	3
1149	873	512	3
1150	873	512	3
1151	873	512	3
1152	873	512	3
1153	872	110	1
1154	872	110	1
1155	872	110	1
1156	872	110	1
1157	893	180	1
1158	893	180	1
1159	893	180	1
1160	893	180	1
1161	893	180	1
1162	893	180	1
1163	893	180	1
1164	99	85	1
1165	99	85	1
1166	99	85	1
1167	872	51	1
1168	872	51	1
1169	872	51	1
1170	872	51	1
1171	872	51	1
1172	872	51	1
1173	872	51	1
1174	872	51	1
1175	99	488	1
1176	99	488	1
1177	99	488	1
1178	99	488	1
1179	99	488	1
1180	99	488	1
1181	99	488	1
1182	99	488	1
1183	524	173	3
1184	524	173	3
1185	524	173	3
1186	524	173	3
1187	524	173	3
1188	524	173	3
1189	524	173	3
1190	524	173	3
1191	0	0	1
1192	0	0	1
1193	0	0	3
1194	0	0	1
1195	910	784	2
1196	0	0	2
1197	900	876	2
1198	858	0	3
1199	901	0	3
1200	0	0	3
1201	883	905	2
1202	828	829	2
1203	0	0	2
1204	0	0	3
1205	860	834	2
1206	884	886	2
1207	863	864	2
1208	0	0	2
1209	0	0	2
1210	0	0	3
1211	0	0	3
1212	890	788	1
1213	0	0	1
1214	820	921	1
1215	0	0	1
1216	0	0	1
1217	0	0	1
1218	0	0	1
1219	0	0	1
1220	86	57	3
1221	86	57	3
1222	86	57	3
1223	86	57	3
1224	86	57	3
1225	86	57	3
1226	873	62	3
1227	873	62	3
1228	524	174	3
1229	524	174	3
1230	524	174	3
1231	524	174	3
1232	524	174	3
1233	524	174	3
1234	524	174	3
1235	524	174	3
1236	524	174	3
1237	893	587	1
1238	893	587	1
1239	893	587	1
1240	893	587	1
1241	514	181	3
1242	514	181	3
1243	514	181	3
1244	514	181	3
1245	514	181	3
1246	514	181	3
1247	1191	894	1
1248	1191	894	1
1249	1191	894	1
1250	1191	894	1
1251	1191	894	1
1252	1191	894	1
1253	182	497	3
1254	182	497	3
1255	182	497	3
1256	182	497	3
1257	182	497	3
1258	99	366	1
1259	99	366	1
1260	99	366	1
1261	99	366	1
1262	99	366	1
1263	99	366	1
1264	99	366	1
1265	99	366	1
1266	524	233	3
1267	524	233	3
1268	524	233	3
1269	524	233	3
1270	524	233	3
1271	524	233	3
1272	524	233	3
1273	99	1192	1
1274	99	1192	1
1275	99	1192	1
1276	99	1192	1
1277	99	1192	1
1278	99	1192	1
1279	99	1192	1
1280	99	1192	1
1281	99	1192	1
1282	86	571	3
1283	86	571	3
1284	86	571	3
1285	86	571	3
1286	86	571	3
1287	86	571	3
1288	86	571	3
1289	86	571	3
1290	893	177	1
1291	524	588	3
1292	524	588	3
1293	524	588	3
1294	524	588	3
1295	524	588	3
1296	524	588	3
1297	873	106	3
1298	873	106	3
1299	873	106	3
1300	873	106	3
1301	873	106	3
1302	514	323	3
1303	514	323	3
1304	514	323	3
1305	514	323	3
1306	514	323	3
1307	514	323	3
1308	514	323	3
1309	514	323	3
1310	514	323	3
1311	872	180	1
1312	872	180	1
1313	872	180	1
1314	872	180	1
1315	873	196	3
1316	873	196	3
1317	873	196	3
1318	873	196	3
1319	873	196	3
1320	873	196	3
1321	873	196	3
1322	873	196	3
1323	893	488	1
1324	893	488	1
1325	893	488	1
1326	893	488	1
1327	893	488	1
1328	893	488	1
1329	893	488	1
1330	1191	924	1
1331	1191	924	1
1332	1191	924	1
1333	1191	924	1
1334	1191	924	1
1335	1191	924	1
1336	1191	924	1
1337	514	57	3
1338	514	57	3
1339	514	57	3
1340	514	57	3
1341	514	57	3
1342	514	57	3
1343	514	57	3
1344	514	57	3
1345	514	57	3
1346	514	57	3
1347	211	512	3
1348	211	512	3
1349	211	512	3
1350	211	512	3
1351	211	512	3
1352	211	512	3
1353	211	512	3
1354	1191	51	1
1355	1191	51	1
1356	1191	51	1
1357	1191	51	1
1358	1191	51	1
1359	872	686	1
1360	872	686	1
1361	872	686	1
1362	872	686	1
1363	872	686	1
1364	872	686	1
1365	872	686	1
1366	873	1193	3
1367	873	1193	3
1368	873	1193	3
1369	873	1193	3
1370	873	1193	3
1371	182	344	3
1372	182	344	3
1373	182	344	3
1374	182	344	3
1375	182	344	3
1376	182	344	3
1377	182	344	3
1378	182	344	3
1379	182	344	3
1380	211	181	3
1381	211	181	3
1382	211	181	3
1383	211	181	3
1384	211	181	3
1385	872	894	1
1386	872	894	1
1387	872	894	1
1388	872	894	1
1389	1191	110	1
1390	1191	110	1
1391	1191	110	1
1392	1191	110	1
1393	1191	110	1
1394	893	584	1
1395	873	174	3
1396	873	174	3
1397	873	174	3
1398	873	174	3
1399	873	174	3
1400	872	85	1
1401	872	85	1
1402	872	85	1
1403	872	85	1
1404	872	85	1
1405	872	85	1
1406	893	1192	1
1407	893	1192	1
1408	893	1192	1
1409	893	1192	1
1410	893	1192	1
1411	893	1192	1
1412	514	62	3
1413	514	62	3
1414	514	62	3
1415	514	62	3
1416	514	62	3
1417	514	62	3
1418	514	62	3
1419	872	366	1
1420	872	366	1
1421	872	366	1
1422	872	366	1
1423	872	366	1
1424	872	366	1
1425	872	366	1
1426	872	366	1
1427	872	366	1
1428	872	366	1
1429	872	366	1
1430	514	233	3
1431	514	233	3
1432	514	233	3
1433	514	233	3
1434	514	233	3
1435	893	621	1
1436	893	621	1
1437	893	621	1
1438	893	621	1
1439	893	621	1
1440	925	177	1
1441	182	571	3
1442	182	571	3
1443	182	571	3
1444	182	571	3
1445	182	571	3
1446	873	173	3
1447	873	173	3
1448	873	173	3
1449	873	173	3
1450	873	173	3
1451	873	173	3
1452	873	173	3
1453	873	173	3
1454	872	488	1
1455	872	488	1
1456	872	488	1
1457	872	488	1
1458	872	488	1
1459	872	488	1
1460	99	180	1
1461	99	180	1
1462	99	180	1
1463	893	924	1
1464	893	924	1
1465	893	924	1
1466	514	106	3
1467	514	106	3
1468	514	106	3
1469	514	106	3
1470	0	0	3
1471	1197	906	2
1472	840	799	2
1473	823	848	2
1474	821	928	3
1475	822	775	2
1476	815	927	3
1477	0	0	2
1478	764	824	3
1479	0	933	3
1480	0	0	3
1481	828	829	2
1482	0	0	2
1483	1197	906	2
1484	863	0	2
1485	889	913	3
1486	870	773	3
1487	917	816	1
1488	0	0	1
1489	0	0	1
1490	0	0	1
1491	0	0	1
1492	0	0	1
1493	0	0	1
1494	514	196	3
1495	514	196	3
1496	514	196	3
1497	514	196	3
1498	514	196	3
1499	514	196	3
1500	514	196	3
1501	99	587	1
1502	99	587	1
1503	99	587	1
1504	99	587	1
1505	211	323	3
1506	211	323	3
1507	211	323	3
1508	211	323	3
1509	211	323	3
1510	524	181	3
1511	524	181	3
1512	524	181	3
1513	524	181	3
1514	524	181	3
1515	524	181	3
1516	99	894	1
1517	99	894	1
1518	99	894	1
1519	524	1095	3
1520	524	1095	3
1521	524	1095	3
1522	524	1095	3
1523	524	1095	3
1524	524	1095	3
1525	524	1095	3
1526	524	1095	3
1527	872	686	1
1528	872	686	1
1529	872	686	1
1530	872	686	1
1531	872	686	1
1532	99	1071	1
1533	99	1071	1
1534	99	1071	1
1535	99	1071	1
1536	872	110	1
1537	872	110	1
1538	872	110	1
1539	872	110	1
1540	872	110	1
1541	873	1470	3
1542	873	1470	3
1543	873	1470	3
1544	873	1470	3
1545	873	1470	3
1546	873	1470	3
1547	873	1470	3
1548	872	584	1
1549	872	584	1
1550	872	584	1
1551	872	584	1
1552	872	1192	1
1553	872	1192	1
1554	872	1192	1
1555	872	1192	1
1556	872	1192	1
1557	872	1192	1
1558	872	1192	1
1559	925	85	1
1560	925	85	1
1561	925	85	1
1562	925	85	1
1563	925	85	1
1564	872	366	1
1565	872	366	1
1566	872	366	1
1567	872	366	1
1568	872	366	1
1569	872	366	1
1570	872	366	1
1571	872	366	1
1572	872	366	1
1573	211	233	3
1574	211	233	3
1575	211	233	3
1576	211	233	3
1577	99	1018	1
1578	99	1018	1
1579	99	1018	1
1580	99	1018	1
1581	99	1018	1
1582	99	1018	1
1583	99	1018	1
1584	99	1018	1
1585	182	512	3
1586	182	512	3
1587	182	512	3
1588	182	512	3
1589	182	512	3
1590	182	512	3
1591	182	512	3
1592	514	174	3
1593	514	174	3
1594	514	174	3
1595	514	174	3
1596	514	174	3
1597	514	174	3
1598	514	174	3
1599	514	174	3
1600	514	174	3
1601	514	174	3
1602	872	488	1
1603	872	488	1
1604	872	488	1
1605	99	924	1
1606	872	180	1
1607	872	180	1
1608	182	173	3
1609	182	173	3
1610	182	173	3
1611	182	173	3
1612	182	173	3
1613	182	173	3
1614	182	173	3
1615	182	173	3
1616	182	173	3
1617	524	571	3
1618	524	571	3
1619	524	571	3
1620	524	571	3
1621	925	1179	1
1622	1171	587	1
1623	1171	587	1
1624	1171	587	1
1625	1171	587	1
1626	1171	587	1
1627	1171	587	1
1628	1171	587	1
1629	524	181	3
1630	524	181	3
1631	524	181	3
1632	872	1071	1
1633	872	1071	1
1634	872	1071	1
1635	872	1071	1
1636	872	1071	1
1637	182	196	3
1638	182	196	3
1639	182	196	3
1640	182	196	3
1641	182	196	3
1642	182	196	3
1643	182	196	3
1644	182	196	3
1645	182	196	3
1646	514	106	3
1647	514	106	3
1648	514	106	3
1649	514	106	3
1650	99	1173	1
1651	514	1095	3
1652	514	1095	3
1653	514	1095	3
1654	514	1095	3
1655	514	1095	3
1656	514	1095	3
1657	514	1095	3
1658	514	1095	3
1659	514	1095	3
1660	1171	894	1
1661	1171	894	1
1662	1171	894	1
1663	1171	894	1
1664	925	1155	1
1665	925	1155	1
1666	925	1155	1
1667	524	323	3
1668	524	323	3
1669	524	323	3
1670	524	323	3
1671	524	323	3
1672	524	323	3
1673	524	323	3
1674	524	323	3
1675	514	1470	3
1676	514	1470	3
1677	514	1470	3
1678	514	1470	3
1679	514	1470	3
1680	514	1470	3
1681	99	110	1
1682	99	110	1
1683	99	110	1
1684	99	110	1
1685	99	110	1
1686	99	110	1
1687	925	1192	1
1688	925	1192	1
1689	925	1192	1
1690	925	1192	1
1691	925	1192	1
1692	925	1192	1
1693	925	1192	1
1694	872	584	1
1695	872	584	1
1696	1171	686	1
1697	1171	686	1
1698	1171	686	1
1699	1171	686	1
1700	1171	686	1
1701	1171	686	1
1702	99	1141	1
1703	99	1141	1
1704	99	1141	1
1705	99	1141	1
1706	99	1141	1
1707	99	1141	1
1708	99	1141	1
1709	99	1141	1
1710	99	1141	1
1711	99	1141	1
1712	872	366	1
1713	872	366	1
1714	872	366	1
1715	872	366	1
1716	872	366	1
1717	872	366	1
1718	872	366	1
1719	872	366	1
1720	514	233	3
1721	514	233	3
1722	514	233	3
1723	514	233	3
1724	514	233	3
1725	1171	1251	1
1726	1171	1251	1
1727	1171	1251	1
1728	1171	1251	1
1729	1171	1251	1
1730	1171	1251	1
1731	1171	488	1
1732	1171	488	1
1733	1171	488	1
1734	1171	488	1
1735	1171	488	1
1736	1171	488	1
1737	872	924	1
1738	872	924	1
1739	872	924	1
1740	872	924	1
1741	925	621	1
1742	925	621	1
1743	925	621	1
1744	925	621	1
1745	925	621	1
1746	925	621	1
1747	925	621	1
1748	925	621	1
1749	925	621	1
1750	925	621	1
1751	872	1179	1
1752	872	1179	1
1753	872	1179	1
1754	872	1179	1
1755	872	1179	1
1756	182	173	3
1757	182	173	3
1758	182	173	3
1759	182	173	3
1760	872	1018	1
1761	872	1018	1
1762	872	1018	1
1763	872	1018	1
1764	872	1018	1
1765	872	1018	1
1766	0	0	2
1767	792	898	2
1768	849	897	2
1769	1474	802	3
1770	850	1196	2
1771	899	852	2
1772	0	0	2
1773	899	852	2
1774	776	932	2
1775	877	854	2
1776	0	0	3
1777	0	0	3
1778	0	0	3
1779	934	880	2
1780	0	0	2
1781	1201	882	2
1782	0	0	2
1783	1205	935	2
1784	909	887	2
1785	822	838	2
1786	1209	866	2
1787	1486	867	3
1788	1205	935	2
1789	916	1212	1
1790	918	919	1
1791	949	817	1
1792	0	0	1
1793	918	951	1
1794	0	0	1
1795	0	0	1
1796	0	0	1
1797	923	891	1
1798	0	0	1
1799	0	0	1
1800	1171	1071	1
1801	1171	1071	1
1802	1171	1071	1
1803	1171	1071	1
1804	1171	1071	1
1805	182	571	3
1806	182	571	3
1807	182	571	3
1808	182	571	3
1809	182	181	3
1810	182	512	3
1811	182	512	3
1812	182	512	3
1813	182	512	3
1814	182	512	3
1815	182	512	3
1816	182	512	3
1817	182	512	3
1818	925	1173	1
1819	925	1173	1
1820	872	1391	1
1821	872	1391	1
1822	872	1391	1
1823	872	1391	1
1824	872	1391	1
1825	872	1391	1
1826	925	1392	1
1827	925	1392	1
1828	925	1392	1
1829	925	1392	1
1830	925	1392	1
1831	925	1392	1
1832	925	1392	1
1833	1171	587	1
1834	1171	587	1
1835	1171	587	1
1836	1171	587	1
1837	1171	587	1
1838	1171	587	1
1839	872	894	1
1840	872	894	1
1841	872	894	1
1842	872	1252	1
1843	872	1252	1
1844	872	1252	1
1845	872	1252	1
1846	872	1252	1
1847	872	1252	1
1848	872	1252	1
1849	872	1252	1
1850	872	1252	1
1851	1373	1095	3
1852	1373	1095	3
1853	1373	1095	3
1854	1373	1095	3
1855	1373	1095	3
1856	1373	1095	3
1857	1373	1095	3
1858	1373	1095	3
1859	1171	1192	1
1860	1171	1192	1
1861	1171	1192	1
1862	1171	1192	1
1863	1171	1192	1
1864	1171	1192	1
1865	1171	1192	1
1866	1171	1192	1
1867	1171	1192	1
1868	1171	1192	1
1869	1373	1470	3
1870	1373	1470	3
1871	1373	1470	3
1872	1373	1470	3
1873	1373	1470	3
1874	1373	1470	3
1875	1373	1470	3
1876	872	110	1
1877	872	110	1
1878	872	110	1
1879	872	110	1
1880	872	110	1
1881	1278	1155	1
1882	1278	1155	1
1883	1278	1155	1
1884	1278	1155	1
1885	1278	1155	1
1886	1278	1155	1
1887	1278	1155	1
1888	1278	1155	1
1889	1373	196	3
1890	1373	196	3
1891	1373	196	3
1892	1373	196	3
1893	1373	196	3
1894	1373	196	3
1895	524	323	3
1896	524	323	3
1897	524	323	3
1898	524	323	3
1899	524	323	3
1900	524	323	3
1901	524	323	3
1902	1278	1403	1
1903	1278	1403	1
1904	1171	924	1
1905	1171	924	1
1906	1171	924	1
1907	1171	924	1
1908	1171	924	1
1909	1171	924	1
1910	1171	924	1
1911	1171	924	1
1912	1278	488	1
1913	1278	488	1
1914	1278	488	1
1915	872	1251	1
1916	872	1251	1
1917	872	1251	1
1918	872	1251	1
1919	872	1251	1
1920	1400	686	1
1921	1400	686	1
1922	1400	686	1
1923	1400	686	1
1924	1400	686	1
1925	524	233	3
1926	524	233	3
1927	524	233	3
1928	524	233	3
1929	1400	1179	1
1930	1400	1179	1
1931	1400	1179	1
1932	1400	1179	1
1933	1373	1369	3
1934	1373	1369	3
1935	1373	1369	3
1936	1373	1369	3
1937	872	366	1
1938	872	366	1
1939	872	366	1
1940	872	366	1
1941	872	366	1
1942	872	366	1
1943	872	366	1
1944	872	366	1
1945	1278	1173	1
1946	1373	173	3
1947	1373	173	3
1948	1373	173	3
1949	1373	173	3
1950	1373	173	3
1951	1400	1411	1
1952	1400	1411	1
1953	1400	1411	1
1954	1400	1411	1
1955	1400	1411	1
1956	1400	1411	1
1957	1400	1411	1
1958	1400	1411	1
1959	1278	1459	1
1960	1278	1459	1
1961	1278	1459	1
1962	1278	1459	1
1963	1373	571	3
1964	1373	571	3
1965	1373	571	3
1966	1400	1018	1
1967	1400	1018	1
1968	1400	1018	1
1969	1278	894	1
1970	1400	1392	1
1971	1400	1392	1
1972	524	1443	3
1973	524	1443	3
1974	524	1443	3
1975	524	1443	3
1976	1278	1424	1
1977	1278	1424	1
1978	1278	1424	1
1979	1278	1424	1
1980	1278	1424	1
1981	1278	1424	1
1982	1278	1424	1
1983	1278	1424	1
1984	1278	1424	1
1985	1373	512	3
1986	1373	512	3
1987	1373	512	3
1988	1373	512	3
1989	1373	512	3
1990	1373	512	3
1991	1373	512	3
1992	524	1095	3
1993	524	1095	3
1994	524	1095	3
1995	524	1095	3
1996	524	1095	3
1997	524	1470	3
1998	524	1470	3
1999	524	1470	3
2000	524	1470	3
2001	1400	488	1
2002	872	924	1
2003	872	924	1
2004	872	924	1
2005	872	924	1
2006	872	924	1
2007	872	924	1
2008	872	924	1
2009	872	924	1
2010	872	110	1
2011	872	110	1
2012	872	110	1
2013	872	110	1
2014	1400	1179	1
2015	1400	1179	1
2016	1400	1179	1
2017	1400	1179	1
2018	1608	1590	3
[truncated: 11,357 more rows]
